# Supplementary material for: The Dynamic and Crucial Role of the Arginine Methylproteome in Myoblast Cell Differentiation
Source: Int J Mol Sci. 2023 Jan 20;24(3):2124. doi: 10.3390/ijms24032124 (PMC9916730; doi:10.3390/ijms24032124)
Supplement: Supplementary file 1 [file ijms-24-02124-s001.zip]

Archive with 5 entries (5 files):
- Supplementary file S1_C2C12_Total Proteome.xls
- Supplementary file S2_MMA-enriched pathways.xls
- Supplementary file S3_DiMA-enriched pathways.xls
- Supplementary file S4_Protein domains and SLiMs.xls
- Supplementary file S5_Protein domains occurrences.xls
