# Supplementary material for: The Dynamic and Crucial Role of the Arginine Methylproteome in Myoblast Cell Differentiation
Source: Int J Mol Sci. 2023 Jan 20;24(3):2124. doi: 10.3390/ijms24032124 (PMC9916730; doi:10.3390/ijms24032124)
Supplement: Supplementary file 1 [file ijms-24-02124-s001.zip › Supplementary file S1_C2C12_Total Proteome.xls]

## Sheet: Total proteome
Accession	Gene	Protein Description	# Proteins	# Unique Peptides	# Peptides	# PSMs	Fold change (Heavy) / (Light)
NP_112468	Prl2c2	prolactin-2C2 precursor	7	1	1	1	16.07
NP_001074648	Heatr5b	HEAT repeat-containing protein 5B	1	1	1	1	13.14
NP_112462	Akap12	A-kinase anchor protein 12	1	26	26	36	10.84
NP_033290	Sprr1a	cornifin-A	1	3	3	8	10.54
NP_032717	Nefm	neurofilament medium polypeptide	3	11	12	21	9.73
NP_031558	Bcat1	branched-chain-amino-acid aminotransferase, cytosolic isoform 2	4	6	6	10	9.42
NP_080558	Spc24	kinetochore protein Spc24	2	1	1	1	9.13
NP_608301	Kif2c	kinesin-like protein KIF2C isoform 1	3	3	3	3	9.04
NP_084039	Polr3f	DNA-directed RNA polymerase III subunit RPC6	1	1	1	1	8.14
NP_035061	Uhrf1	E3 ubiquitin-protein ligase UHRF1 isoform A	4	6	6	8	8
XP_006514912	Osbp2	PREDICTED: oxysterol-binding protein 2 isoform X4	16	2	4	9	7.89
NP_031685	Cdk1	cyclin-dependent kinase 1	73	12	14	36	7.87
NP_081061	Ube2c	ubiquitin-conjugating enzyme E2 C	2	6	6	7	7.71
NP_058600	Cks1b	cyclin-dependent kinases regulatory subunit 1	2	2	2	2	7.26
NP_033413	Tk1	thymidine kinase, cytosolic isoform 1	4	4	4	5	7.18
XP_011243295	Ptk2b	PREDICTED: protein-tyrosine kinase 2-beta isoform X1	3	2	2	2	6.87
NP_032947	Prim1	DNA primase small subunit	1	1	1	1	6.64
NP_033739	Actg1	actin, cytoplasmic 2	7	1	20	1993	6.5
NP_001156327	Nsmce4a	non-structural maintenance of chromosomes element 4 homolog A	1	1	1	1	6.4
NP_034750	Kif15	kinesin-like protein KIF15	5	1	1	1	6.34
NP_031498	Aqp1	aquaporin-1	1	1	1	1	6.28
NP_036088	Orc4	origin recognition complex subunit 4 isoform 1	2	1	1	1	6.07
XP_006512561	Aim1	PREDICTED: absent in melanoma 1 protein isoform X1	3	1	1	1	5.98
NP_034745	Kif11	kinesin-like protein KIF11	1	5	5	5	5.95
NP_077146	Asf1b	histone chaperone ASF1B	1	2	2	3	5.82
XP_011240279	Ccnd1	PREDICTED: G1/S-specific cyclin-D1 isoform X1	2	2	2	2	5.82
XP_006508310	Xpo6	PREDICTED: exportin-6 isoform X1	4	1	1	1	5.66
NP_080447	Nvl	nuclear valosin-containing protein-like	6	5	5	7	5.63
NP_032593	Mcm6	DNA replication licensing factor MCM6	1	21	21	32	5.61
NP_001028656	Iqgap3	ras GTPase-activating-like protein IQGAP3	2	8	8	8	5.57
NP_001076657	Lig1	DNA ligase 1	1	8	8	13	5.56
XP_006506101	Gprc5a	PREDICTED: retinoic acid-induced protein 3 isoform X1	1	1	1	1	5.55
XP_011246244	Serpinb2	PREDICTED: plasminogen activator inhibitor 2, macrophage isoform X1	2	3	3	3	5.44
NP_034919	Meis1	homeobox protein Meis1 isoform A	20	2	2	2	5.31
NP_080391	Hat1	histone acetyltransferase type B catalytic subunit	1	7	7	9	5.3
NP_082799	Dcbld2	discoidin, CUB and LCCL domain-containing protein 2 precursor	3	1	1	1	5.28
NP_032472	Kif4	chromosome-associated kinesin KIF4	2	1	1	1	5.26
NP_032368	Igfbp2	insulin-like growth factor-binding protein 2 precursor	2	5	5	10	5.24
NP_079691	Cks2	cyclin-dependent kinases regulatory subunit 2	1	2	2	2	5.23
NP_033130	Rrm2	ribonucleoside-diphosphate reductase subunit M2	4	9	9	15	5.22
NP_031419	Actb	actin, cytoplasmic 1	7	1	20	1986	5.22
NP_080791	2810417H13Rik	PCNA-associated factor	1	1	1	1	5.22
NP_659067	Ncaph	condensin complex subunit 2	1	5	5	8	5.2
NP_080783	Zwilch	protein zwilch homolog	1	1	1	2	5.17
NP_058057	Nasp	nuclear autoantigenic sperm protein isoform 2	3	11	11	30	5.16
NP_766204	C330027C09Rik	protein CIP2A	3	4	4	5	5.12
XP_011239016	Tacc3	PREDICTED: transforming acidic coiled-coil-containing protein 3 isoform X1	6	2	2	2	5.12
XP_006533216	Top2a	PREDICTED: DNA topoisomerase 2-alpha isoform X1	2	13	17	23	5.11
NP_796067	Lrrc58	leucine-rich repeat-containing protein 58	1	3	3	7	5.08
NP_080729	Mak16	protein MAK16 homolog	1	2	2	2	5.07
NP_075698	Pbk	lymphokine-activated killer T-cell-originated protein kinase	1	2	2	2	5.06
NP_031448	Adss	adenylosuccinate synthetase isozyme 2	2	10	10	26	5.05
NP_038853	Ly75	lymphocyte antigen 75 precursor	1	4	4	5	4.98
XP_006499342	Ebf4	PREDICTED: transcription factor COE4 isoform X1	29	1	1	1	4.98
NP_032589	Mcm3	DNA replication licensing factor MCM3	1	17	17	29	4.93
NP_001258455	Orc2	origin recognition complex subunit 2 isoform A	2	1	1	1	4.88
XP_006527462	Cep55	PREDICTED: centrosomal protein of 55 kDa isoform X1	3	2	2	2	4.82
XP_006511515	Kif23	PREDICTED: kinesin-like protein KIF23 isoform X1	4	3	3	3	4.8
NP_034960	Msh6	DNA mismatch repair protein Msh6	1	8	8	10	4.75
NP_081711	Atad2	ATPase family AAA domain-containing protein 2	1	4	4	4	4.74
XP_006530196	Cit	PREDICTED: citron Rho-interacting kinase isoform X2	20	7	7	7	4.72
NP_032594	Mcm7	DNA replication licensing factor MCM7	2	17	17	33	4.69
NP_032043	Smc2	structural maintenance of chromosomes protein 2	1	22	22	34	4.68
NP_067263	Tyms	thymidylate synthase	1	3	3	5	4.68
NP_032590	Mcm2	DNA replication licensing factor MCM2	1	11	11	16	4.57
NP_001258516	Eps8	epidermal growth factor receptor kinase substrate 8 isoform 2	4	8	8	10	4.54
NP_034764	Fabp5	fatty acid-binding protein, epidermal isoform 1	3	7	7	29	4.53
NP_666347	Ercc6l	DNA excision repair protein ERCC-6-like	1	2	2	2	4.52
NP_058562	Stk39	STE20/SPS1-related proline-alanine-rich protein kinase	5	4	4	6	4.49
NP_031858	Dck	deoxycytidine kinase	1	1	1	1	4.48
NP_001153118	Dut	deoxyuridine 5'-triphosphate nucleotidohydrolase, mitochondrial isoform 1	2	5	5	7	4.47
NP_001159878	Kif20a	kinesin-like protein KIF20A	1	3	3	3	4.47
NP_038564	Emg1	ribosomal RNA small subunit methyltransferase NEP1	1	2	2	3	4.46
NP_032948	Prim2	DNA primase large subunit	2	2	2	3	4.45
NP_001152873	Upp1	uridine phosphorylase 1	1	2	2	2	4.44
NP_038895	Bcar3	breast cancer anti-estrogen resistance protein 3	3	1	1	1	4.44
NP_034785	Kpna2	importin subunit alpha-1	1	13	13	42	4.42
NP_062311	Ncapg	condensin complex subunit 3	2	12	12	22	4.42
XP_006510644	Anln	PREDICTED: actin-binding protein anillin isoform X1	4	9	9	12	4.39
NP_032591	Mcm4	DNA replication licensing factor MCM4	1	17	17	24	4.34
NP_001288353	Slc7a1	high affinity cationic amino acid transporter 1	1	1	1	1	4.33
NP_001289469	Mcm5	DNA replication licensing factor MCM5	1	13	13	20	4.29
NP_789807	Arhgap18	rho GTPase-activating protein 18	4	1	1	2	4.17
NP_035175	Pcna	proliferating cell nuclear antigen	1	12	12	45	4.16
NP_082404	Rfc5	replication factor C subunit 5	1	4	4	5	4.16
XP_006506594	Ncapd2	PREDICTED: condensin complex subunit 1 isoform X1	3	15	15	25	4.13
NP_032654	Msh2	DNA mismatch repair protein Msh2	1	7	7	8	4.13
NP_081458	Trip13	pachytene checkpoint protein 2 homolog	1	4	4	4	4.11
XP_006509574	2700029M09Rik	PREDICTED: UPF0609 protein C4orf27 homolog isoform X2	4	3	3	4	4.06
NP_001258981	Ada	adenosine deaminase	1	1	1	1	4.03
NP_663351	Lpcat1	lysophosphatidylcholine acyltransferase 1	5	3	3	3	4.02
XP_006506815	Tcaf1	PREDICTED: protein FAM115A isoform X2	3	2	2	2	3.99
NP_598842	Dnajc9	dnaJ homolog subfamily C member 9	1	2	2	2	3.98
NP_001182227	Kifc1	kinesin-like protein KIFC1	4	2	2	2	3.97
NP_001035988	Txnrd1	thioredoxin reductase 1, cytoplasmic isoform 1	2	15	16	50	3.95
XP_006515932	Plekhg3	PREDICTED: pleckstrin homology domain-containing family G member 3 isoform X1	11	1	1	1	3.95
XP_006502109	Smc4	PREDICTED: structural maintenance of chromosomes protein 4 isoform X1	2	14	14	16	3.94
NP_032918	Pola1	DNA polymerase alpha catalytic subunit	2	5	5	5	3.94
XP_006504184	Rgs12	PREDICTED: regulator of G-protein signaling 12 isoform X1	7	1	1	1	3.91
NP_780460	Arid2	AT-rich interactive domain-containing protein 2	1	1	1	1	3.79
NP_082504	Pinx1	PIN2/TERF1-interacting telomerase inhibitor 1	2	2	2	2	3.78
XP_006503826	Lyar	PREDICTED: cell growth-regulating nucleolar protein isoform X1	2	3	3	4	3.76
XP_006517338	Med10	PREDICTED: mediator of RNA polymerase II transcription subunit 10 isoform X1	3	1	1	1	3.74
NP_034920	Melk	maternal embryonic leucine zipper kinase	2	2	2	2	3.7
NP_001292733	Pank4	pantothenate kinase 4 isoform 1	2	2	2	3	3.69
XP_006503863	Rfc1	PREDICTED: replication factor C subunit 1 isoform X1	4	3	3	3	3.68
XP_011239547	Mthfd2	PREDICTED: bifunctional methylenetetrahydrofolate dehydrogenase/cyclohydrolase, mitochondrial isoform X1	3	9	9	22	3.63
NP_001191130	Spp1	osteopontin isoform 1	4	3	3	3	3.62
NP_034269	Epha2	ephrin type-A receptor 2 precursor	25	9	9	12	3.59
NP_083029	Pop7	ribonuclease P protein subunit p20	1	1	1	1	3.58
NP_035823	Vcam1	vascular cell adhesion protein 1 precursor	1	2	2	2	3.57
XP_006540918	Prc1	PREDICTED: protein regulator of cytokinesis 1 isoform X1	6	2	2	2	3.54
NP_033237	Smarcc1	SWI/SNF complex subunit SMARCC1	1	7	11	15	3.49
XP_006505408	Cald1	PREDICTED: caldesmon isoform X1	5	1	14	38	3.47
XP_006496762	Pbx1	PREDICTED: pre-B-cell leukemia transcription factor 1 isoform X1	5	1	1	2	3.47
NP_080179	Ifrd2	interferon-related developmental regulator 2	1	1	1	1	3.45
NP_062615	Stmn1	stathmin	2	6	6	21	3.44
XP_006520709	Rangap1	PREDICTED: ran GTPase-activating protein 1 isoform X1	3	16	16	30	3.39
XP_011242101	Gm40814	PREDICTED: LOW QUALITY PROTEIN: uncharacterized protein LOC105245342	2	3	3	4	3.38
XP_006500521	Qser1	PREDICTED: glutamine and serine-rich protein 1 isoform X1	3	1	1	1	3.38
NP_001032844	Baiap2	brain-specific angiogenesis inhibitor 1-associated protein 2 isoform a	5	4	4	6	3.37
NP_663371	Tbl3	transducin beta-like protein 3	1	3	3	3	3.37
NP_064406	Rfc2	replication factor C subunit 2	1	2	2	3	3.35
NP_444400	Trim33	E3 ubiquitin-protein ligase TRIM33 isoform 1	2	2	2	2	3.33
NP_001160018	Hmga1	high mobility group protein HMG-I/HMG-Y isoform e	3	1	1	3	3.32
NP_001001806	Zfp36l2	zinc finger protein 36, C3H1 type-like 2	1	2	2	2	3.29
NP_001291760	Maff	transcription factor MafF isoform 2	3	1	1	1	3.25
XP_006510050	Dnmt1	PREDICTED: DNA (cytosine-5)-methyltransferase 1 isoform X1	7	14	14	17	3.23
NP_034179	Dhfr	dihydrofolate reductase	1	4	4	6	3.23
NP_598795	Smek2	serine/threonine-protein phosphatase 4 regulatory subunit 3B	2	1	2	2	3.23
NP_598612	Nusap1	nucleolar and spindle-associated protein 1 isoform a	2	1	1	1	3.23
XP_006532373	Itga3	PREDICTED: integrin alpha-3 isoform X2	3	4	4	7	3.22
NP_036155	Racgap1	rac GTPase-activating protein 1	2	3	3	3	3.22
NP_001074698	Tsc22d2	TSC22 domain family protein 2	2	1	2	3	3.22
XP_006509587	Hmgb2	PREDICTED: high mobility group protein B2 isoform X1	1	6	8	42	3.21
NP_663455	Rfc4	replication factor C subunit 4	1	5	5	5	3.19
XP_006522542	Mina	PREDICTED: bifunctional lysine-specific demethylase and histidyl-hydroxylase MINA isoform X1	2	3	3	4	3.19
NP_776292	Rcc2	protein RCC2	1	14	14	23	3.18
NP_082466	Luc7l	putative RNA-binding protein Luc7-like 1 isoform 2	3	3	5	12	3.18
XP_006540343	Tsen34	PREDICTED: tRNA-splicing endonuclease subunit Sen34 isoform X1	2	1	1	1	3.18
NP_997059	Tes	testin	1	10	10	20	3.17
NP_663521	Gtf2b	transcription initiation factor IIB	1	1	1	1	3.17
NP_033080	Trim27	zinc finger protein RFP	1	2	2	2	3.16
XP_006529446	Tnnt2	PREDICTED: troponin T, cardiac muscle isoform X3	18	10	11	23	3.15
NP_034487	Gsta4	glutathione S-transferase A4	1	6	6	13	3.14
NP_001108137	Fnbp1l	formin-binding protein 1-like isoform 1	2	3	3	3	3.14
NP_001264855	Casp8	caspase-8 isoform 2	2	3	3	3	3.13
NP_034990	Myl6	myosin light polypeptide 6	6	1	10	123	3.13
NP_032025	Fen1	flap endonuclease 1	1	6	6	14	3.11
NP_033785	Alcam	CD166 antigen precursor	2	4	4	4	3.11
NP_083038	Rbm19	probable RNA-binding protein 19	1	3	3	5	3.11
NP_034937	Marcksl1	MARCKS-related protein	1	1	1	7	3.11
NP_079849	Srsf9	serine/arginine-rich splicing factor 9	2	5	5	7	3.1
XP_006514513	Ccdc88a	PREDICTED: girdin isoform X1	7	3	3	3	3.09
NP_034003	Cdk6	cyclin-dependent kinase 6	73	5	6	14	3.08
XP_006513953	Nap1l1	PREDICTED: nucleosome assembly protein 1-like 1 isoform X2	4	8	9	58	3.06
NP_038509	Bop1	ribosome biogenesis protein BOP1	1	7	7	11	3.06
NP_033828	Aprt	adenine phosphoribosyltransferase	1	7	7	26	3.05
NP_001139529	Acot7	cytosolic acyl coenzyme A thioester hydrolase isoform 1	7	8	8	22	3.02
NP_997044	Dnph1	2'-deoxynucleoside 5'-phosphate N-hydrolase 1	1	2	2	5	3.01
NP_076014	Cad	CAD protein isoform 1	6	43	43	85	3
NP_081264	Ptms	parathymosin	1	1	1	11	3
XP_006534747	Rpl5	PREDICTED: 60S ribosomal protein L5 isoform X1	1	1	11	85	2.98
NP_291096	Supt16	FACT complex subunit SPT16	1	13	13	34	2.97
NP_001074469	Trmt2a	tRNA (uracil-5-)-methyltransferase homolog A isoform 1	4	3	3	3	2.96
NP_083377	Rrp7a	ribosomal RNA-processing protein 7 homolog A	1	2	2	2	2.96
NP_945175	Hn1l	hematological and neurological expressed 1-like protein	2	6	6	13	2.94
NP_085112	Hist1h1a	histone H1.1	1	2	4	15	2.93
XP_011244576	Epb4.1l3	PREDICTED: band 4.1-like protein 3 isoform X6	41	1	12	21	2.92
NP_598592	Gltscr2	glioma tumor suppressor candidate region gene 2 protein	1	1	1	2	2.92
NP_081918	Phf6	PHD finger protein 6 isoform 1	1	1	1	1	2.92
XP_006499133	Ssrp1	PREDICTED: FACT complex subunit SSRP1 isoform X1	2	11	11	15	2.9
NP_001185989	Wdr12	ribosome biogenesis protein WDR12	1	6	6	10	2.9
NP_064656	Arhgap31	rho GTPase-activating protein 31	1	2	2	2	2.89
XP_006515871	Vrk1	PREDICTED: serine/threonine-protein kinase VRK1 isoform X2	6	2	2	2	2.89
NP_032748	Npm1	nucleophosmin isoform 1	4	8	8	123	2.88
XP_006496385	Raph1	PREDICTED: ras-associated and pleckstrin homology domains-containing protein 1 isoform X1	7	7	7	9	2.88
XP_006506455	Atf7ip	PREDICTED: activating transcription factor 7-interacting protein 1 isoform X2	3	3	3	3	2.87
NP_033197	Shmt1	serine hydroxymethyltransferase, cytosolic	1	2	3	6	2.87
NP_067486	Rrs1	ribosome biogenesis regulatory protein homolog	1	2	2	2	2.84
XP_006513375	Mettl1	PREDICTED: tRNA (guanine-N(7)-)-methyltransferase isoform X1	2	1	1	1	2.83
NP_444399	Trim16	tripartite motif-containing protein 16	2	3	3	9	2.81
XP_006534114	Rpa1	PREDICTED: replication protein A 70 kDa DNA-binding subunit isoform X1	3	3	3	5	2.8
XP_006517137	Cetn3	PREDICTED: centrin-3 isoform X1	2	1	1	1	2.8
NP_032883	Prkci	protein kinase C iota type	2	4	4	5	2.78
NP_775576	Haus6	HAUS augmin-like complex subunit 6	3	4	4	4	2.78
NP_001277481	Swi5	DNA repair protein SWI5 homolog isoform a	2	3	3	3	2.78
NP_075027	Pes1	pescadillo homolog	1	4	4	8	2.77
NP_035931	Cfdp1	craniofacial development protein 1	1	4	4	7	2.77
NP_001156912	Mov10	putative helicase MOV-10 isoform a	2	3	3	3	2.77
NP_705741	Lrrc41	leucine-rich repeat-containing protein 41	2	3	3	5	2.76
NP_081285	Rfc3	replication factor C subunit 3	1	3	3	5	2.76
NP_035010	Ncl	nucleolin	2	23	23	178	2.75
NP_079830	Polr2e	DNA-directed RNA polymerases I, II, and III subunit RPABC1	1	5	5	11	2.75
NP_082252	Acsl5	long-chain-fatty-acid--CoA ligase 5	1	2	2	3	2.75
NP_061244	Phc2	polyhomeotic-like protein 2 isoform A	4	1	1	2	2.75
XP_011249157	Scaf1	PREDICTED: splicing factor, arginine/serine-rich 19 isoform X1	1	1	1	1	2.75
NP_081726	Glipr2	Golgi-associated plant pathogenesis-related protein 1	1	5	5	10	2.74
NP_598463	Nol11	nucleolar protein 11 isoform 1	2	2	2	2	2.74
XP_006497759	Fpgs	PREDICTED: folylpolyglutamate synthase, mitochondrial isoform X1	5	1	1	1	2.74
NP_080672	Brix1	ribosome biogenesis protein BRX1 homolog	1	4	4	5	2.73
NP_035609	Sptlc2	serine palmitoyltransferase 2	1	3	3	4	2.73
NP_062790	Aatf	protein AATF	4	3	3	3	2.73
NP_076360	Set	protein SET isoform 1	1	1	9	51	2.73
XP_011245602	Rps6ka4	PREDICTED: ribosomal protein S6 kinase alpha-4 isoform X1	1	2	2	3	2.72
XP_006537539	Mdn1	PREDICTED: midasin isoform X1	2	4	4	4	2.7
NP_083442	Uhrf1bp1l	UHRF1-binding protein 1-like	2	1	1	1	2.7
NP_659197	Rbm7	RNA-binding protein 7	3	1	1	1	2.7
XP_011240916	Ppp2r1b	PREDICTED: serine/threonine-protein phosphatase 2A 65 kDa regulatory subunit A beta isoform isoform X1	7	7	12	52	2.68
NP_001277739	Mrto4	mRNA turnover protein 4 homolog isoform 1	3	3	3	7	2.68
NP_032920	Pold2	DNA polymerase delta subunit 2	1	3	3	3	2.68
NP_081208	Ebna1bp2	probable rRNA-processing protein EBP2	1	2	2	4	2.68
NP_077147	Fam188a	protein FAM188A	7	1	1	1	2.68
NP_081467	Nup37	nucleoporin Nup37	2	3	3	6	2.67
XP_006502916	Nfyc	PREDICTED: nuclear transcription factor Y subunit gamma isoform X1	4	1	1	1	2.67
NP_035735	Tmpo	lamina-associated polypeptide 2 isoform alpha	1	12	19	55	2.66
XP_006514924	Pus10	PREDICTED: putative tRNA pseudouridine synthase Pus10 isoform X1	5	4	4	5	2.66
NP_079586	Ftsj3	pre-rRNA processing protein FTSJ3	1	3	3	4	2.66
NP_001185768	Bcar1	breast cancer anti-estrogen resistance protein 1 isoform A	3	3	3	3	2.66
NP_001074825	Vma21	vacuolar ATPase assembly integral membrane protein Vma21 isoform 2	1	1	1	2	2.66
NP_031650	Cbx3	chromobox protein homolog 3	1	6	8	32	2.65
XP_006499485	Ddx27	PREDICTED: probable ATP-dependent RNA helicase DDX27 isoform X1	2	6	6	8	2.65
NP_062426	Ddx21	nucleolar RNA helicase 2	1	27	27	68	2.64
NP_034370	Ftl1	ferritin light chain 1	1	4	4	6	2.64
NP_080748	Nifk	MKI67 FHA domain-interacting nucleolar phosphoprotein	1	3	3	4	2.64
NP_035058	Notch2	neurogenic locus notch homolog protein 2 precursor	1	4	4	6	2.63
NP_032638	Mnat1	CDK-activating kinase assembly factor MAT1	2	2	2	4	2.63
NP_034241	Efnb2	ephrin-B2 precursor	3	1	1	1	2.63
NP_001230677	Rassf1	ras association domain-containing protein 1 isoform 1	3	3	3	3	2.62
XP_006538018	Tex10	PREDICTED: testis-expressed sequence 10 protein isoform X1	2	2	2	4	2.62
NP_997117	Rexo4	RNA exonuclease 4	2	2	2	4	2.62
NP_033536	Ezr	ezrin	6	13	23	119	2.61
XP_006521493	Scaf11	PREDICTED: protein SCAF11 isoform X1	4	2	2	2	2.6
NP_082474	Xpo5	exportin-5	1	15	15	21	2.59
NP_075768	Tubb3	tubulin beta-3 chain	1	8	24	314	2.59
NP_001034441	Nolc1	nucleolar and coiled-body phosphoprotein 1 isoform C	4	4	4	11	2.59
XP_006526495	Haus1	PREDICTED: HAUS augmin-like complex subunit 1 isoform X1	3	1	1	1	2.59
NP_001158070	Irf2bp2	interferon regulatory factor 2-binding protein 2	1	3	4	6	2.58
XP_006505869	Rtkn	PREDICTED: rhotekin isoform X2	8	2	2	3	2.58
NP_954666	Suz12	polycomb protein Suz12 isoform 1	2	2	2	2	2.58
NP_542125	Ssfa2	sperm-specific antigen 2 homolog	3	1	1	1	2.58
NP_080136	Ddx18	ATP-dependent RNA helicase DDX18	2	10	10	14	2.57
NP_035530	Slc2a1	solute carrier family 2, facilitated glucose transporter member 1	2	2	2	5	2.57
NP_083253	Lrrc17	leucine-rich repeat-containing protein 17 precursor	1	2	2	2	2.57
NP_031716	Chd1	chromodomain-helicase-DNA-binding protein 1	1	1	1	1	2.56
NP_032602	Abcc1	multidrug resistance-associated protein 1	2	7	7	7	2.55
NP_080653	Sfr1	swi5-dependent recombination DNA repair protein 1 homolog	2	4	4	6	2.55
NP_001161697	Morf4l2	mortality factor 4-like protein 2	1	2	2	4	2.54
NP_001157042	Exosc8	exosome complex component RRP43 isoform 1	2	3	3	4	2.53
NP_700465	Aaas	aladin	1	6	6	7	2.52
NP_808544	Vps37b	vacuolar protein sorting-associated protein 37B	1	4	4	4	2.52
NP_062424	Tdp2	tyrosyl-DNA phosphodiesterase 2	2	1	1	1	2.52
NP_033298	Srm	spermidine synthase	1	13	13	32	2.51
XP_011237338	Ptgs1	PREDICTED: prostaglandin G/H synthase 1 isoform X1	3	8	8	22	2.51
NP_001280553	Hmgb3	high mobility group protein B3	1	3	3	4	2.51
XP_006507812	Rnf40	PREDICTED: E3 ubiquitin-protein ligase BRE1B isoform X1	5	3	3	3	2.51
NP_001070831	Ptbp1	polypyrimidine tract-binding protein 1 isoform 1	3	14	15	75	2.5
NP_598439	Sac3d1	SAC3 domain-containing protein 1	1	1	1	4	2.5
NP_032022	Fdx1	adrenodoxin, mitochondrial isoform 1 precursor	1	1	1	1	2.5
XP_006511793	Impdh2	PREDICTED: inosine-5'-monophosphate dehydrogenase 2 isoform X1	2	16	16	36	2.49
NP_033057	Rbbp7	histone-binding protein RBBP7	1	8	13	42	2.49
NP_080176	Dek	protein DEK	1	5	5	14	2.49
NP_694752	Cadm4	cell adhesion molecule 4 precursor	1	1	1	1	2.49
XP_006534693	Rnf213	PREDICTED: E3 ubiquitin-protein ligase RNF213 isoform X1	4	10	10	13	2.48
NP_032749	Npm3	nucleoplasmin-3	1	3	3	5	2.48
NP_001034218	Hnrnpa1	heterogeneous nuclear ribonucleoprotein A1 isoform b	3	13	15	135	2.47
NP_032010	Fscn1	fascin	1	12	12	162	2.47
NP_705775	Gnl3	guanine nucleotide-binding protein-like 3	2	9	9	15	2.47
XP_006513314	Hmga2	PREDICTED: high mobility group protein HMGI-C isoform X2	2	2	2	13	2.47
NP_666153	Gmds	GDP-mannose 4,6 dehydratase	2	1	1	1	2.47
XP_006519104	Arhgef40	PREDICTED: rho guanine nucleotide exchange factor 40 isoform X4	5	6	6	9	2.46
NP_964000	Mettl14	N6-adenosine-methyltransferase subunit METTL14	1	1	1	1	2.46
NP_848713	Tagln2	transgelin-2	2	13	13	155	2.45
XP_006539388	Arid1a	PREDICTED: AT-rich interactive domain-containing protein 1A isoform X1	4	3	4	5	2.45
NP_780540	Nt5dc3	5'-nucleotidase domain-containing protein 3	2	3	3	5	2.45
NP_083044	Armc8	armadillo repeat-containing protein 8 isoform 1	6	3	3	4	2.45
NP_001240667	Tpm3	tropomyosin alpha-3 chain isoform Tpm3.1cy	5	2	10	43	2.45
XP_006519468	Pbrm1	PREDICTED: protein polybromo-1 isoform X1	22	1	1	1	2.45
NP_001034603	Dhps	deoxyhypusine synthase	4	6	6	12	2.43
NP_666067	Mcmbp	mini-chromosome maintenance complex-binding protein	1	3	3	3	2.43
NP_076157	Ndel1	nuclear distribution protein nudE-like 1	6	2	2	3	2.43
NP_033497	Umps	uridine 5'-monophosphate synthase	2	10	10	30	2.42
XP_011239242	Taf6	PREDICTED: transcription initiation factor TFIID subunit 6 isoform X1	2	2	2	2	2.42
NP_032057	Fmr1	fragile X mental retardation protein 1 homolog isoform 1	7	7	8	15	2.41
NP_081696	Arpin	arpin	1	3	3	4	2.41
XP_006523404	Wtap	PREDICTED: pre-mRNA-splicing regulator WTAP isoform X1	2	2	2	3	2.41
NP_852135	Ltv1	protein LTV1 homolog	1	1	1	2	2.41
NP_001005510	Syne2	nesprin-2	1	6	6	7	2.4
NP_061278	Dnajb1	dnaJ homolog subfamily B member 1 isoform 1	2	2	2	3	2.4
NP_001074896	Flnb	filamin-B isoform a	3	89	96	470	2.39
XP_006495828	Myo1b	PREDICTED: unconventional myosin-Ib isoform X1	8	7	7	11	2.39
NP_766149	Spag7	sperm-associated antigen 7 isoform 1	2	4	4	5	2.39
XP_006513963	Rbms2	PREDICTED: RNA-binding motif, single-stranded-interacting protein 2 isoform X1	2	3	3	7	2.39
NP_663527	Gnl2	nucleolar GTP-binding protein 2	5	2	2	2	2.39
NP_001074738	Whsc1l1	histone-lysine N-methyltransferase NSD3 isoform 2	3	1	1	1	2.39
NP_032821	Cdk18	cyclin-dependent kinase 18	79	8	9	24	2.38
XP_011245862	Atrx	PREDICTED: transcriptional regulator ATRX isoform X1	14	3	3	4	2.38
NP_079667	Nip7	60S ribosome subunit biogenesis protein NIP7 homolog isoform 1	2	2	2	2	2.38
NP_067278	Noc2l	nucleolar complex protein 2 homolog	1	1	1	3	2.38
NP_001074563	Znhit6	box C/D snoRNA protein 1	2	1	1	1	2.38
NP_032088	G6pdx	glucose-6-phosphate 1-dehydrogenase X	2	17	17	55	2.37
NP_001171081	Ube2i	SUMO-conjugating enzyme UBC9	1	8	8	23	2.37
NP_001164215	Ctbp2	C-terminal-binding protein 2 isoform 1	4	5	5	9	2.37
NP_080636	Ddx47	probable ATP-dependent RNA helicase DDX47	1	5	5	7	2.37
NP_032732	Nqo1	NAD(P)H dehydrogenase [quinone] 1	2	4	4	8	2.37
NP_079925	Mad2l1bp	MAD2L1-binding protein	1	1	1	2	2.37
XP_006537605	Psip1	PREDICTED: PC4 and SFRS1-interacting protein isoform X1	3	1	8	16	2.36
NP_001074537	Ltn1	E3 ubiquitin-protein ligase listerin	1	1	1	1	2.36
NP_081036	2310036O22Rik	uncharacterized protein C19orf43 homolog	1	2	2	3	2.35
NP_001074889	Fam206a	protein Simiate	1	1	1	1	2.35
XP_006526967	Tjp2	PREDICTED: tight junction protein ZO-2 isoform X2	6	6	6	7	2.34
NP_033981	Cd44	CD44 antigen isoform a precursor	11	4	4	23	2.34
NP_080908	Rpa3	replication protein A 14 kDa subunit	1	3	3	7	2.34
NP_776108	Gpkow	G patch domain and KOW motifs-containing protein	1	1	1	1	2.34
XP_006522969	Gabpa	PREDICTED: GA-binding protein alpha chain isoform X2	2	1	1	1	2.34
XP_011244946	Wdr43	PREDICTED: WD repeat-containing protein 43 isoform X1	1	7	7	16	2.33
NP_848815	Grsf1	G-rich sequence factor 1 isoform 1	2	6	6	16	2.33
NP_077777	Rap1b	ras-related protein Rap-1b precursor	1	2	6	17	2.33
NP_084252	Cdkn2aipnl	CDKN2AIP N-terminal-like protein	1	2	2	2	2.33
NP_081770	Zcchc8	zinc finger CCHC domain-containing protein 8	3	4	4	5	2.32
NP_036160	Slc9a3r1	Na(+)/H(+) exchange regulatory cofactor NHE-RF1	2	2	2	4	2.32
NP_033977	Cd2ap	CD2-associated protein	4	2	2	3	2.32
NP_035369	Ranbp1	ran-specific GTPase-activating protein	1	6	6	27	2.31
NP_075953	Ssna1	Sjoegren syndrome nuclear autoantigen 1 homolog	1	1	1	1	2.31
NP_057923	Nup50	nuclear pore complex protein Nup50	1	7	7	11	2.3
NP_080814	Ddx56	probable ATP-dependent RNA helicase DDX56	2	4	4	9	2.3
NP_620096	Asun	protein asunder homolog	4	1	1	5	2.3
NP_001157510	Ly6e	lymphocyte antigen 6E precursor	1	1	1	3	2.3
NP_001170795	2015-09-06	septin-6 isoform 1	8	1	4	14	2.29
NP_598771	Nup107	nuclear pore complex protein Nup107	2	10	10	11	2.28
XP_006540351	Hspbp1	PREDICTED: hsp70-binding protein 1 isoform X1	1	4	4	6	2.28
XP_006499773	Cobll1	PREDICTED: cordon-bleu protein-like 1 isoform X1	18	2	2	2	2.28
NP_038894	Zfp385a	zinc finger protein 385A	4	1	1	1	2.28
NP_077175	Anapc4	anaphase-promoting complex subunit 4	2	2	2	2	2.27
NP_033112	Polr1b	DNA-directed RNA polymerase I subunit RPA2	3	2	2	2	2.27
NP_076043	Nol7	nucleolar protein 7	1	1	1	1	2.27
NP_001271338	Casp3	caspase-3	1	5	5	11	2.26
NP_032254	Hdac1	histone deacetylase 1	3	4	8	16	2.26
NP_663752	Nup43	nucleoporin Nup43	1	3	3	5	2.26
NP_033111	Polr1c	DNA-directed RNA polymerases I and III subunit RPAC1	1	3	3	4	2.26
NP_080553	Nob1	RNA-binding protein NOB1	1	2	2	2	2.26
NP_941008	Dcaf13	DDB1- and CUL4-associated factor 13	2	2	2	2	2.26
NP_034082	Creb1	cyclic AMP-responsive element-binding protein 1 isoform B	6	1	1	1	2.26
NP_758512	Mthfd1l	monofunctional C1-tetrahydrofolate synthase, mitochondrial precursor	2	22	22	43	2.25
NP_082591	Dis3	exosome complex exonuclease RRP44	4	9	9	14	2.25
NP_077156	Lrrc40	leucine-rich repeat-containing protein 40 isoform a	4	7	7	9	2.25
NP_722501	Dnttip2	deoxynucleotidyltransferase terminal-interacting protein 2	1	3	3	3	2.25
NP_849249	Utp15	U3 small nucleolar RNA-associated protein 15 homolog	1	2	2	2	2.25
XP_006538527	Ppp1r8	PREDICTED: nuclear inhibitor of protein phosphatase 1 isoform X1	4	2	2	2	2.25
NP_067500	Rcl1	RNA 3'-terminal phosphate cyclase-like protein	2	2	2	2	2.25
NP_033492	Ugdh	UDP-glucose 6-dehydrogenase	1	20	20	80	2.24
XP_006538600	Eya3	PREDICTED: eyes absent homolog 3 isoform X1	6	2	2	2	2.24
NP_079707	Llph	protein LLP homolog	1	2	2	2	2.24
XP_006524779	Wdr4	PREDICTED: tRNA (guanine-N(7)-)-methyltransferase non-catalytic subunit WDR4 isoform X1	2	1	1	1	2.24
NP_034981	Myd88	myeloid differentiation primary response protein MyD88	1	1	1	1	2.24
NP_083163	Smchd1	structural maintenance of chromosomes flexible hinge domain-containing protein 1	2	12	12	13	2.23
NP_001159883	Rbm3	RNA-binding protein 3 isoform 2	2	5	5	90	2.23
NP_080679	Nop9	nucleolar protein 9	1	1	1	1	2.23
XP_006503461	Mier1	PREDICTED: mesoderm induction early response protein 1 isoform X2	7	1	1	1	2.23
NP_663560	Thumpd1	THUMP domain-containing protein 1	1	1	1	1	2.23
NP_035993	Papss1	bifunctional 3'-phosphoadenosine 5'-phosphosulfate synthase 1 isoform a	7	12	12	25	2.22
NP_077753	Mtap	S-methyl-5'-thioadenosine phosphorylase	1	11	11	34	2.22
NP_035414	Rpa2	replication protein A 32 kDa subunit	1	3	3	7	2.22
NP_001008421	Nol10	nucleolar protein 10	1	3	3	5	2.22
XP_006529332	Rnf2	PREDICTED: E3 ubiquitin-protein ligase RING2 isoform X1	2	2	2	5	2.22
NP_079809	Nosip	nitric oxide synthase-interacting protein isoform 1	3	2	2	3	2.22
XP_011242568	Cmah	PREDICTED: cytidine monophosphate-N-acetylneuraminic acid hydroxylase isoform X2	4	1	1	2	2.22
NP_001161390	D830031N03Rik	uncharacterized protein KIAA0754	1	1	1	1	2.22
XP_006532199	Ddx5	PREDICTED: probable ATP-dependent RNA helicase DDX5 isoform X1	1	15	23	98	2.21
XP_006513397	Nedd1	PREDICTED: protein NEDD1 isoform X1	2	4	4	4	2.21
NP_080759	Mphosph10	U3 small nucleolar ribonucleoprotein protein MPP10	1	3	3	7	2.21
NP_079709	Rpl7l1	60S ribosomal protein L7-like 1	1	2	2	2	2.21
XP_006512793	Tbpl1	PREDICTED: TATA box-binding protein-like protein 1 isoform X1	1	1	1	1	2.21
NP_620086	Nop2	probable 28S rRNA (cytosine-C(5))-methyltransferase	1	10	10	17	2.2
NP_034569	Hmgb1	high mobility group protein B1	1	4	6	33	2.2
NP_082552	Utp14a	U3 small nucleolar RNA-associated protein 14 homolog A	1	2	2	2	2.2
NP_001258334	Capzb	F-actin-capping protein subunit beta isoform c	3	1	11	28	2.2
NP_775617	Iws1	protein IWS1 homolog	4	1	1	1	2.2
NP_808367	Fhod1	FH1/FH2 domain-containing protein 1	1	9	9	12	2.19
XP_006528002	Tbl1x	PREDICTED: F-box-like/WD repeat-containing protein TBL1X isoform X1	4	4	4	8	2.19
NP_001278162	Cux1	protein CASP isoform c	13	4	4	6	2.19
NP_035800	Uchl1	ubiquitin carboxyl-terminal hydrolase isozyme L1	1	3	3	6	2.19
NP_079723	Dimt1	probable dimethyladenosine transferase	3	2	2	3	2.19
NP_001276709	Pus7	pseudouridylate synthase 7 homolog isoform 1	3	4	4	6	2.18
NP_033256	Soat1	sterol O-acyltransferase 1	2	3	3	8	2.18
NP_080775	Srsf6	serine/arginine-rich splicing factor 6	2	3	4	8	2.17
XP_006507332	Bcl7c	PREDICTED: B-cell CLL/lymphoma 7 protein family member C isoform X1	4	2	2	3	2.17
NP_001074685	Phip	PH-interacting protein	4	1	1	1	2.17
NP_034610	Hsp90aa1	heat shock protein HSP 90-alpha	1	27	41	504	2.16
NP_001153223	Tcea1	transcription elongation factor A protein 1 isoform 1	4	5	5	19	2.16
NP_848720	Nop16	nucleolar protein 16	1	3	3	7	2.16
NP_084421	Lsm6	U6 snRNA-associated Sm-like protein LSm6	1	2	2	3	2.16
NP_796341	Gemin4	gem-associated protein 4	1	2	2	2	2.16
XP_006516266	Wdr20	PREDICTED: WD repeat-containing protein 20 isoform X1	7	1	1	3	2.16
NP_032112	Gas1	growth arrest-specific protein 1	1	1	1	1	2.16
NP_001184011	Rcc1	regulator of chromosome condensation isoform 1	2	9	9	18	2.15
NP_663580	Klhdc4	kelch domain-containing protein 4	7	3	3	5	2.15
NP_034882	Mad1l1	mitotic spindle assembly checkpoint protein MAD1	3	3	3	3	2.15
NP_082291	Cers5	ceramide synthase 5	1	2	2	3	2.15
NP_080605	Polr2g	DNA-directed RNA polymerase II subunit RPB7	1	2	2	2	2.15
XP_006543619	Gm29485	PREDICTED: cyclin-dependent kinase 2-associated protein 1-like	2	1	1	2	2.15
NP_079817	Asf1a	histone chaperone ASF1A	1	1	1	1	2.15
NP_034349	Fkbp4	peptidyl-prolyl cis-trans isomerase FKBP4	1	17	17	41	2.14
NP_001104759	Caprin1	caprin-1 isoform a	4	9	9	29	2.14
NP_001041526	Hnrnpab	heterogeneous nuclear ribonucleoprotein A/B isoform 1	2	8	9	41	2.14
XP_006504178	Pds5a	PREDICTED: sister chromatid cohesion protein PDS5 homolog A isoform X1	4	8	9	13	2.14
NP_058075	Srpk1	SRSF protein kinase 1	5	7	8	15	2.14
XP_006501764	Ddx20	PREDICTED: probable ATP-dependent RNA helicase DDX20 isoform X1	1	6	6	7	2.14
NP_663595	Rrp9	U3 small nucleolar RNA-interacting protein 2	1	4	4	4	2.14
NP_848725	Krr1	KRR1 small subunit processome component homolog	1	1	1	1	2.14
XP_011240637	Ssbp4	PREDICTED: single-stranded DNA-binding protein 4 isoform X1	22	1	1	1	2.14
NP_035831	Vim	vimentin	10	33	37	1247	2.13
NP_034200	Dok1	docking protein 1 isoform 1	3	5	5	7	2.13
NP_851839	Ctcf	transcriptional repressor CTCF	5	2	2	3	2.13
XP_006521152	Ep300	PREDICTED: histone acetyltransferase p300 isoform X1	9	2	2	2	2.13
NP_766350	Rbm34	RNA-binding protein 34	2	1	1	1	2.13
NP_663529	Ldlrap1	low density lipoprotein receptor adapter protein 1	2	1	1	1	2.13
NP_062684	Smc1a	structural maintenance of chromosomes protein 1A	2	13	13	19	2.12
NP_080826	Pak1ip1	p21-activated protein kinase-interacting protein 1	1	4	4	7	2.11
NP_067527	Nsa2	ribosome biogenesis protein NSA2 homolog	1	2	2	2	2.11
NP_795977	Tigar	fructose-2,6-bisphosphatase TIGAR	1	1	1	2	2.11
NP_001035487	Filip1l	filamin A-interacting protein 1-like isoform 1	2	6	6	8	2.1
NP_061235	Wbp4	WW domain-binding protein 4	1	2	2	2	2.1
NP_001296995	Atf7	cyclic AMP-dependent transcription factor ATF-7 isoform 1	2	1	1	1	2.1
NP_001107560	Pdlim7	PDZ and LIM domain protein 7 isoform a	6	12	12	19	2.09
XP_006515659	Papola	PREDICTED: poly(A) polymerase alpha isoform X5	7	2	2	2	2.09
NP_766139	Polrmt	DNA-directed RNA polymerase, mitochondrial precursor	1	2	2	2	2.09
XP_006529269	Lrrfip1	PREDICTED: leucine-rich repeat flightless-interacting protein 1 isoform X32	5	1	12	27	2.09
NP_001272833	Pih1d1	PIH1 domain-containing protein 1	2	1	1	3	2.09
NP_613073	Fam50a	protein FAM50A	1	1	1	2	2.09
XP_006531110	Brd7	PREDICTED: bromodomain-containing protein 7 isoform X2	2	1	1	1	2.09
NP_082187	Raver1	ribonucleoprotein PTB-binding 1	1	5	5	14	2.08
NP_001156805	Cttnbp2nl	CTTNBP2 N-terminal-like protein	1	4	4	9	2.08
NP_848822	Zfp592	zinc finger protein 592	1	1	1	2	2.08
XP_006504908	Cpsf4	PREDICTED: cleavage and polyadenylation specificity factor subunit 4 isoform X1	4	1	1	2	2.08
NP_808466	Frs2	fibroblast growth factor receptor substrate 2	1	1	1	1	2.08
NP_001152991	Pfas	phosphoribosylformylglycinamidine synthase	1	19	19	31	2.07
XP_006531395	Ddx39	PREDICTED: ATP-dependent RNA helicase DDX39A isoform X1	2	6	13	58	2.07
NP_075699	Anp32e	acidic leucine-rich nuclear phosphoprotein 32 family member E isoform 1	3	5	5	27	2.07
NP_032567	Smad5	mothers against decapentaplegic homolog 5	2	3	3	7	2.07
NP_080518	Mrfap1	MORF4 family-associated protein 1	1	1	1	2	2.07
XP_006497193	Ptpn14	PREDICTED: tyrosine-protein phosphatase non-receptor type 14 isoform X1	2	1	1	1	2.07
XP_006495864	Rab23	PREDICTED: ras-related protein Rab-23 isoform X1	1	1	1	1	2.07
XP_006530905	Cirh1a	PREDICTED: cirhin isoform X1	1	1	1	1	2.07
NP_080215	Paics	multifunctional protein ADE2	2	14	14	51	2.06
NP_033414	Tkt	transketolase	1	13	13	44	2.06
XP_011240976	Pkm	PREDICTED: pyruvate kinase PKM isoform X3	7	4	32	937	2.06
NP_081444	Hddc2	HD domain-containing protein 2	2	4	4	7	2.06
NP_032694	Nab2	NGFI-A-binding protein 2 isoform 1	2	3	4	8	2.06
NP_079958	Pspc1	paraspeckle component 1	1	3	3	5	2.06
NP_081600	Sfxn1	sideroflexin-1	2	2	4	10	2.06
XP_006508017	Mical2	PREDICTED: protein-methionine sulfoxide oxidase MICAL2 isoform X1	2	1	1	2	2.06
NP_001271452	Larp4	la-related protein 4 isoform 5	6	5	5	14	2.05
NP_848742	Poldip3	polymerase delta-interacting protein 3	2	3	3	4	2.05
XP_006521731	Qtrtd1	PREDICTED: queuine tRNA-ribosyltransferase subunit QTRTD1 isoform X1	4	2	2	3	2.05
XP_011241420	Gja1	PREDICTED: gap junction alpha-1 protein isoform X1	1	2	2	2	2.05
NP_659075	Utp6	U3 small nucleolar RNA-associated protein 6 homolog	1	1	1	1	2.05
XP_006505155	Asns	PREDICTED: asparagine synthetase [glutamine-hydrolyzing] isoform X1	2	14	14	35	2.04
NP_082427	Skiv2l2	superkiller viralicidic activity 2-like 2	1	14	14	22	2.04
NP_035078	Nudc	nuclear migration protein nudC	1	8	8	27	2.04
NP_032647	Mpp1	55 kDa erythrocyte membrane protein	1	3	3	6	2.04
NP_034120	Clip2	CAP-Gly domain-containing linker protein 2 isoform a	3	2	3	3	2.04
XP_006497102	Uck2	PREDICTED: uridine-cytidine kinase 2 isoform X1	4	2	2	2	2.04
NP_079756	Tmem128	transmembrane protein 128	1	1	1	1	2.04
NP_001152974	Ddx24	ATP-dependent RNA helicase DDX24 isoform 1	2	1	1	1	2.04
NP_081880	Usp15	ubiquitin carboxyl-terminal hydrolase 15 isoform 1	6	14	14	21	2.03
XP_006495955	Xrcc5	PREDICTED: X-ray repair cross-complementing protein 5 isoform X1	4	9	9	16	2.03
XP_006504337	Psph	PREDICTED: phosphoserine phosphatase isoform X1	2	4	4	6	2.03
XP_006535253	Enoph1	PREDICTED: enolase-phosphatase E1 isoform X1	2	1	1	2	2.03
NP_598712	Rrp8	ribosomal RNA-processing protein 8 isoform 1	2	1	1	1	2.03
NP_001277997	Polr2a	DNA-directed RNA polymerase II subunit RPB1	1	8	8	14	2.02
NP_076160	Clns1a	methylosome subunit pICln	1	3	3	3	2.02
NP_001013393	Utp18	U3 small nucleolar RNA-associated protein 18 homolog	1	2	2	3	2.02
XP_006521539	Fam118a	PREDICTED: protein FAM118A isoform X2	6	1	1	5	2.02
NP_598737	Imp3	U3 small nucleolar ribonucleoprotein protein IMP3	1	1	1	2	2.02
XP_011245853	Rlim	PREDICTED: E3 ubiquitin-protein ligase RLIM isoform X1	1	1	1	1	2.02
NP_598820	Ddx41	probable ATP-dependent RNA helicase DDX41	1	1	1	1	2.02
NP_038660	Pnp	purine nucleoside phosphorylase	3	8	8	18	2.01
NP_082873	Thoc3	THO complex subunit 3	1	2	2	2	2.01
XP_011238509	Gstcd	PREDICTED: glutathione S-transferase C-terminal domain-containing protein isoform X1	2	1	1	1	2.01
XP_006522722	Gtf2e1	PREDICTED: general transcription factor IIE subunit 1 isoform X1	2	1	1	1	2.01
NP_033116	Polr2c	DNA-directed RNA polymerase II subunit RPB3	1	5	5	11	2
NP_666071	D15Ertd621e	protein FAM91A1	3	5	5	5	2
NP_080343	Eri1	3'-5' exoribonuclease 1	1	2	2	4	2
NP_001036800	Eml1	echinoderm microtubule-associated protein-like 1 isoform 1	4	2	2	3	2
XP_006499264	Sestd1	PREDICTED: SEC14 domain and spectrin repeat-containing protein 1 isoform X1	2	1	1	6	2
XP_006538754	Iffo2	PREDICTED: intermediate filament family orphan 2 isoform X1	4	1	1	1	2
NP_080094	1200014J11Rik	uncharacterized protein C17orf85 homolog	1	1	1	1	2
NP_663329	Nsun2	tRNA (cytosine(34)-C(5))-methyltransferase	1	26	26	50	1.99
XP_006503288	Ctps	PREDICTED: CTP synthase 1 isoform X1	1	14	15	35	1.99
NP_035868	Ywhah	14-3-3 protein eta	2	9	11	74	1.99
XP_006507497	Pak1	PREDICTED: serine/threonine-protein kinase PAK 1 isoform X1	2	8	12	17	1.99
NP_081276	Gtpbp4	nucleolar GTP-binding protein 1	1	7	7	11	1.99
XP_006513236	Col18a1	PREDICTED: collagen alpha-1(XVIII) chain isoform X1	8	7	7	10	1.99
NP_034000	Cdk4	cyclin-dependent kinase 4	74	6	7	21	1.99
XP_006532023	Jmjd6	PREDICTED: bifunctional arginine demethylase and lysyl-hydroxylase JMJD6 isoform X1	2	3	3	4	1.99
NP_001019977	Cebpz	CCAAT/enhancer-binding protein zeta	2	3	3	3	1.99
NP_084065	Cers2	ceramide synthase 2	1	2	2	3	1.99
NP_444305	Rheb	GTP-binding protein Rheb precursor	1	2	2	2	1.99
NP_079953	Tsen15	tRNA-splicing endonuclease subunit Sen15	1	1	1	1	1.99
NP_001073587	Med1	mediator of RNA polymerase II transcription subunit 1 isoform 3	7	1	1	1	1.99
NP_031816	Smc3	structural maintenance of chromosomes protein 3	1	11	11	18	1.98
XP_006524748	Brd4	PREDICTED: bromodomain-containing protein 4 isoform X2	11	4	4	7	1.98
NP_598686	Rbm28	RNA-binding protein 28	2	2	2	3	1.98
XP_006526665	Uhrf2	PREDICTED: E3 ubiquitin-protein ligase UHRF2 isoform X1	3	1	1	1	1.98
XP_006506892	Hnrnpf	PREDICTED: heterogeneous nuclear ribonucleoprotein F isoform X1	1	10	12	108	1.97
NP_796299	Tsr1	pre-rRNA-processing protein TSR1 homolog	1	9	9	15	1.97
XP_006535896	Gm29779	PREDICTED: MLV-related proviral Env polyprotein	1	8	8	15	1.97
NP_035183	Pdcd11	protein RRP5 homolog	2	6	6	7	1.97
NP_766378	Ankrd52	serine/threonine-protein phosphatase 6 regulatory ankyrin repeat subunit C	1	5	5	6	1.97
XP_006513364	Mbd3	PREDICTED: methyl-CpG-binding domain protein 3 isoform X1	4	4	4	9	1.97
NP_077204	Riok1	serine/threonine-protein kinase RIO1	2	2	2	3	1.97
NP_079951	Dph6	diphthine--ammonia ligase	1	2	2	3	1.97
NP_075794	Ubap1	ubiquitin-associated protein 1 isoform 1	3	1	1	2	1.97
NP_001001491	Tpm4	tropomyosin alpha-4 chain	1	12	15	74	1.96
NP_033102	Rpl12	60S ribosomal protein L12	3	6	6	47	1.96
NP_067510	Smu1	WD40 repeat-containing protein SMU1	1	4	4	10	1.96
NP_694738	Cd109	CD109 antigen precursor	1	3	3	4	1.96
NP_080830	Ncbp2	nuclear cap-binding protein subunit 2	1	2	2	4	1.96
NP_113569	Wdr6	WD repeat-containing protein 6	1	2	2	4	1.96
NP_031914	Dvl2	segment polarity protein dishevelled homolog DVL-2	1	2	2	2	1.96
XP_006513183	Pip4k2c	PREDICTED: phosphatidylinositol 5-phosphate 4-kinase type-2 gamma isoform X2	2	1	1	2	1.96
XP_006521266	Hdac7	PREDICTED: histone deacetylase 7 isoform X4	10	1	1	1	1.96
NP_598709	Psip1	PC4 and SFRS1-interacting protein isoform 1	3	1	8	17	1.95
NP_808301	Ubxn7	UBX domain-containing protein 7	3	1	1	1	1.95
NP_032124	Mtpn	myotrophin	1	5	5	44	1.94
XP_011238841	Ncdn	PREDICTED: neurochondrin isoform X1	2	5	5	6	1.94
NP_665835	Irf2bpl	interferon regulatory factor 2-binding protein-like	1	4	5	8	1.94
XP_006496670	Uap1	PREDICTED: UDP-N-acetylhexosamine pyrophosphorylase isoform X2	5	4	5	6	1.94
XP_006524339	Thada	PREDICTED: thyroid adenoma-associated protein homolog isoform X1	2	3	3	5	1.94
NP_444304	Nup62	nuclear pore glycoprotein p62	1	3	3	4	1.94
NP_031879	Degs1	sphingolipid delta(4)-desaturase DES1	1	2	2	6	1.94
NP_075541	Utp3	something about silencing protein 10	1	2	2	4	1.94
XP_006509290	Plekha2	PREDICTED: pleckstrin homology domain-containing family A member 2 isoform X1	1	2	2	3	1.94
NP_796348	Trmt61a	tRNA (adenine(58)-N(1))-methyltransferase catalytic subunit TRMT61A	1	2	2	2	1.94
NP_001074725	Kdm3b	lysine-specific demethylase 3B	3	1	1	2	1.94
NP_031865	Dhx15	pre-mRNA-splicing factor ATP-dependent RNA helicase DHX15 isoform 2	5	17	17	42	1.93
NP_065643	Smarce1	SWI/SNF-related matrix-associated actin-dependent regulator of chromatin subfamily E member 1	4	5	5	6	1.93
NP_001074652	1110037F02Rik	protein virilizer homolog	2	1	1	1	1.93
NP_080930	Toe1	target of EGR1 protein 1	1	1	1	1	1.93
NP_038588	Hspb1	heat shock protein beta-1	1	13	13	134	1.92
NP_659207	Eif4a1	eukaryotic initiation factor 4A-I isoform 1	2	12	23	212	1.92
XP_006505126	Zc3hc1	PREDICTED: nuclear-interacting partner of ALK isoform X1	2	3	3	6	1.92
NP_001107871	Zmym4	zinc finger MYM-type protein 4	4	3	3	3	1.92
XP_006535019	Nup54	PREDICTED: nuclear pore complex protein Nup54 isoform X1	4	2	2	2	1.92
NP_663406	Nle1	notchless protein homolog 1	3	2	2	2	1.92
NP_080417	Ppil4	peptidyl-prolyl cis-trans isomerase-like 4	2	1	1	2	1.92
NP_062278	Cetn2	centrin-2	1	1	1	1	1.92
NP_082908	Fcf1	rRNA-processing protein FCF1 homolog	1	1	1	1	1.92
NP_780608	Exosc4	exosome complex component RRP41	1	1	1	1	1.92
NP_033417	Ran	GTP-binding nuclear protein Ran	4	8	8	64	1.91
NP_001074443	Sri	sorcin isoform 1	4	5	5	8	1.91
NP_080640	Prpsap1	phosphoribosyl pyrophosphate synthase-associated protein 1	4	5	5	7	1.91
XP_006527246	D19Bwg1357e	PREDICTED: pumilio domain-containing protein KIAA0020 isoform X1	1	4	4	10	1.91
NP_444332	2015-09-15	15 kDa selenoprotein precursor	1	4	4	9	1.91
XP_006539198	Dnajc8	PREDICTED: dnaJ homolog subfamily C member 8 isoform X1	2	3	3	9	1.91
XP_006509748	Cherp	PREDICTED: calcium homeostasis endoplasmic reticulum protein isoform X1	2	3	3	4	1.91
NP_705798	Noc4l	nucleolar complex protein 4 homolog	1	2	2	2	1.91
XP_006500680	Lsm14b	PREDICTED: protein LSM14 homolog B isoform X1	4	2	2	2	1.91
NP_758492	Nup133	nuclear pore complex protein Nup133	2	11	11	20	1.9
NP_034474	Gsr	glutathione reductase, mitochondrial precursor	1	6	6	12	1.9
NP_919320	Bms1	ribosome biogenesis protein BMS1 homolog	1	3	3	4	1.9
NP_067310	Snrpb2	U2 small nuclear ribonucleoprotein B''	1	2	3	7	1.9
NP_033792	Alox5	arachidonate 5-lipoxygenase	2	13	13	38	1.89
NP_079982	Tbc1d15	TBC1 domain family member 15	2	11	11	16	1.89
NP_067487	Nup160	nuclear pore complex protein Nup160	2	8	8	26	1.89
XP_006528541	Cstf2	PREDICTED: cleavage stimulation factor subunit 2 isoform X1	7	3	5	14	1.89
NP_570959	Anp32b	acidic leucine-rich nuclear phosphoprotein 32 family member B	2	2	2	8	1.89
XP_011249076	Unc45a	PREDICTED: protein unc-45 homolog A isoform X1	3	2	2	4	1.89
NP_067473	Pole3	DNA polymerase epsilon subunit 3	1	1	1	1	1.89
NP_035869	Ywhaq	14-3-3 protein theta	2	12	14	108	1.88
NP_001028373	Ncbp1	nuclear cap-binding protein subunit 1	1	10	10	17	1.88
NP_033056	Rbbp4	histone-binding protein RBBP4	1	8	13	41	1.88
NP_031818	Csrp2	cysteine and glycine-rich protein 2	1	6	6	21	1.88
XP_006499128	Src	PREDICTED: neuronal proto-oncogene tyrosine-protein kinase Src isoform X1	6	5	7	11	1.88
NP_064418	Hist1h1b	histone H1.5	1	4	6	14	1.88
XP_006520505	Xrcc6	PREDICTED: X-ray repair cross-complementing protein 6 isoform X1	3	2	2	3	1.88
NP_084388	Rtf1	RNA polymerase-associated protein RTF1 homolog precursor	2	2	2	3	1.88
XP_006508478	Gm5601	PREDICTED: serine/threonine-protein phosphatase PP1-gamma catalytic subunit	2	1	11	69	1.88
XP_006527974	Flna	PREDICTED: filamin-A isoform X2	3	87	92	574	1.87
NP_035249	Pa2g4	proliferation-associated protein 2G4	1	18	18	77	1.87
NP_058659	Tmod3	tropomodulin-3	2	9	9	18	1.87
NP_032843	Peg3	paternally-expressed gene 3 protein	1	3	3	4	1.87
NP_075021	Lpin3	phosphatidate phosphatase LPIN3	1	2	2	3	1.87
XP_006524607	Thoc6	PREDICTED: THO complex subunit 6 homolog isoform X1	1	2	2	2	1.87
XP_006514011	Lsm7	PREDICTED: U6 snRNA-associated Sm-like protein LSm7 isoform X1	2	1	1	6	1.87
XP_006512572	Epb4.1l2	PREDICTED: band 4.1-like protein 2 isoform X1	13	14	16	26	1.86
NP_035909	Coro1c	coronin-1C	1	10	11	39	1.86
XP_011247192	Ubtf	PREDICTED: nucleolar transcription factor 1 isoform X1	3	8	8	10	1.86
NP_001108449	U2surp	U2 snRNP-associated SURP motif-containing protein isoform 1	4	5	5	8	1.86
K22E_HUMAN			10	4	5	7	1.86
NP_613059	Larp7	la-related protein 7	2	4	4	5	1.86
NP_062275	Pabpn1	polyadenylate-binding protein 2	2	2	2	4	1.86
XP_011239348	Nrf1	PREDICTED: nuclear respiratory factor 1 isoform X3	8	1	2	3	1.86
NP_033814	Apaf1	apoptotic protease-activating factor 1 isoform 1	2	1	1	1	1.86
XP_006519178	Fndc3a	PREDICTED: fibronectin type-III domain-containing protein 3A isoform X1	3	1	1	1	1.86
NP_077177	Zfp593	zinc finger protein 593	1	1	1	1	1.86
NP_444354	Smarca5	SWI/SNF-related matrix-associated actin-dependent regulator of chromatin subfamily A member 5	4	11	11	15	1.85
NP_631982	Nol6	nucleolar protein 6	1	8	8	9	1.85
NP_032997	Twf1	twinfilin-1	3	6	7	14	1.85
NP_031769	Col1a2	collagen alpha-2(I) chain precursor	1	5	5	10	1.85
NP_700468	Grwd1	glutamate-rich WD repeat-containing protein 1	2	4	4	10	1.85
NP_082631	Ndc1	nucleoporin NDC1	2	4	4	6	1.85
NP_083554	Nop14	nucleolar protein 14	1	3	3	4	1.85
NP_033295	Sptlc1	serine palmitoyltransferase 1	2	2	2	2	1.85
NP_001127937	Dennd6a	protein DENND6A isoform a	2	1	1	1	1.85
NP_001277642	Stag2	cohesin subunit SA-2 isoform 2	2	3	3	7	1.84
NP_001099137	Dtymk	thymidylate kinase isoform 1	1	3	3	5	1.84
XP_006503859	Rbpj	PREDICTED: recombining binding protein suppressor of hairless isoform X1	7	3	3	3	1.84
NP_001264899	Itga6	integrin alpha-6 isoform 2 precursor	3	2	2	3	1.84
NP_034743	Khsrp	far upstream element-binding protein 2	1	18	18	54	1.83
NP_062659	Ruvbl1	ruvB-like 1	1	15	15	43	1.83
NP_031713	Cfl1	cofilin-1	1	10	11	359	1.83
NP_835509	Hist1h2bp	histone H2B type 1-P isoform 1	14	6	6	325	1.83
NP_666193	Ppp4r1	serine/threonine-protein phosphatase 4 regulatory subunit 1 isoform a	5	6	6	7	1.83
NP_080907	Nhp2	H/ACA ribonucleoprotein complex subunit 2	1	4	4	7	1.83
NP_032802	Pafah1b3	platelet-activating factor acetylhydrolase IB subunit gamma	1	3	3	9	1.83
NP_705794	Yrdc	yrdC domain-containing protein, mitochondrial precursor	1	3	3	4	1.83
NP_033314	Stk10	serine/threonine-protein kinase 10	1	2	2	4	1.83
XP_011240437	Ash2l	PREDICTED: set1/Ash2 histone methyltransferase complex subunit ASH2 isoform X1	4	2	2	4	1.83
NP_001272755	Ppil3	peptidyl-prolyl cis-trans isomerase-like 3 isoform 1	3	2	2	2	1.83
NP_078771	Car13	carbonic anhydrase 13	1	1	1	2	1.83
XP_011243523	Zmym2	PREDICTED: zinc finger MYM-type protein 2 isoform X2	2	1	1	2	1.83
NP_113568	Gtf2a1	transcription initiation factor IIA subunit 1 isoform 1	1	1	1	2	1.83
XP_011248631	Ssu72	PREDICTED: RNA polymerase II subunit A C-terminal domain phosphatase SSU72 isoform X1	2	1	1	1	1.83
NP_035529	Slc25a17	peroxisomal membrane protein PMP34	1	1	1	1	1.83
XP_006497892	Med22	PREDICTED: mediator of RNA polymerase II transcription subunit 22 isoform X1	3	1	1	1	1.83
NP_058085	Hnrnpu	heterogeneous nuclear ribonucleoprotein U	1	26	26	132	1.82
XP_006504265	Sorcs2	PREDICTED: VPS10 domain-containing receptor SorCS2 isoform X1	2	6	6	11	1.82
NP_061283	Cpsf3	cleavage and polyadenylation specificity factor subunit 3	3	5	5	8	1.82
NP_001074736	Rsf1	remodeling and spacing factor 1	2	4	4	6	1.82
XP_006520242	Ubr5	PREDICTED: E3 ubiquitin-protein ligase UBR5 isoform X1	7	4	4	5	1.82
NP_033038	Rad50	DNA repair protein RAD50	1	2	2	2	1.82
NP_062622	Metap2	methionine aminopeptidase 2	1	1	11	23	1.82
NP_081284	Kctd5	BTB/POZ domain-containing protein KCTD5	1	1	1	4	1.82
NP_932775	Med16	mediator of RNA polymerase II transcription subunit 16 isoform 1	3	1	1	1	1.82
XP_006507958	Nup98	PREDICTED: nuclear pore complex protein Nup98-Nup96 isoform X1	7	12	12	17	1.81
XP_006536765	Ppp1r18	PREDICTED: phostensin isoform X1	3	5	5	6	1.81
NP_598695	Isy1	pre-mRNA-splicing factor ISY1 homolog	1	2	2	4	1.81
NP_081512	Eif1ad	probable RNA-binding protein EIF1AD	1	1	1	3	1.81
NP_001171072	0610010K14Rik	chromatin complexes subunit BAP18 isoform 1	3	1	1	1	1.81
XP_006533376	Tlk2	PREDICTED: serine/threonine-protein kinase tousled-like 2 isoform X1	10	1	1	1	1.81
XP_006503371	Dock7	PREDICTED: dedicator of cytokinesis protein 7 isoform X1	12	20	20	34	1.8
NP_598785	Tubg1	tubulin gamma-1 chain	3	8	8	10	1.8
NP_001297015	Adnp	activity-dependent neuroprotector homeobox protein isoform 1	2	6	6	9	1.8
NP_080122	Rras2	ras-related protein R-Ras2 precursor	1	4	6	13	1.8
NP_033051	Rasa3	ras GTPase-activating protein 3	2	4	4	6	1.8
NP_663546	Mob1a	MOB kinase activator 1A	3	3	3	8	1.8
NP_080645	Arpc5	actin-related protein 2/3 complex subunit 5	2	3	3	7	1.8
NP_032714	Nfic	nuclear factor 1 C-type isoform a	15	2	3	10	1.8
NP_081429	Pir	pirin isoform 1	3	2	2	3	1.8
XP_006544159	LOC102643131	PREDICTED: protein tyrosine phosphatase type IVA 1	1	1	1	2	1.8
NP_079739	1810009A15Rik	uncharacterized protein C11orf98 homolog	1	1	1	2	1.8
XP_006539818	Cnot3	PREDICTED: CCR4-NOT transcription complex subunit 3 isoform X2	3	1	1	1	1.8
NP_035973	Esyt1	extended synaptotagmin-1	1	33	33	128	1.79
NP_062722	Sae1	SUMO-activating enzyme subunit 1 isoform a	3	10	10	29	1.79
NP_034818	Lasp1	LIM and SH3 domain protein 1	2	8	8	18	1.79
XP_006507333	Bub3	PREDICTED: mitotic checkpoint protein BUB3 isoform X1	2	8	8	17	1.79
NP_082550	Exosc6	exosome complex component MTR3	1	4	4	5	1.79
NP_033870	Bcl10	B-cell lymphoma/leukemia 10	1	2	2	3	1.79
NP_001157832	Erlin1	erlin-1	1	1	2	3	1.79
NP_032693	Nab1	NGFI-A-binding protein 1	2	1	2	2	1.79
XP_006496863	Ahctf1	PREDICTED: protein ELYS isoform X1	2	1	1	2	1.79
NP_058662	Phgdh	D-3-phosphoglycerate dehydrogenase	1	14	14	63	1.78
XP_006534990	G3bp2	PREDICTED: ras GTPase-activating protein-binding protein 2 isoform X1	2	7	7	23	1.78
XP_003689233	LOC100862468	PREDICTED: NHP2-like protein 1	1	6	6	20	1.78
NP_033898	Bsg	basigin isoform 1 precursor	2	6	6	20	1.78
NP_067438	Prps1	ribose-phosphate pyrophosphokinase 1	8	6	6	19	1.78
NP_598562	Gtf2f1	general transcription factor IIF subunit 1	2	5	5	5	1.78
NP_075547	Eefsec	selenocysteine-specific elongation factor	5	4	4	12	1.78
NP_067423	Elp2	elongator complex protein 2	3	4	4	6	1.78
NP_080116	Bzw2	basic leucine zipper and W2 domain-containing protein 2	2	3	5	12	1.78
NP_064303	Ltbp1	latent-transforming growth factor beta-binding protein 1 isoform LTBP-1L precursor	10	2	2	3	1.78
NP_001163812	Mlf2	myeloid leukemia factor 2	1	2	2	2	1.78
XP_011242992	Cwc27	PREDICTED: peptidyl-prolyl cis-trans isomerase CWC27 homolog isoform X1	4	2	2	2	1.78
NP_057891	Uba2	SUMO-activating enzyme subunit 2	1	11	11	23	1.77
NP_061339	Samhd1	deoxynucleoside triphosphate triphosphohydrolase SAMHD1 isoform 1	3	11	11	22	1.77
NP_079822	Rsl1d1	ribosomal L1 domain-containing protein 1	1	9	9	19	1.77
NP_598446	Rab31	ras-related protein Rab-31	2	5	5	9	1.77
XP_006502078	Srsf11	PREDICTED: serine/arginine-rich splicing factor 11 isoform X1	8	4	4	6	1.77
XP_006505303	Tra2a	PREDICTED: transformer-2 protein homolog alpha isoform X1	7	3	3	7	1.77
NP_062532	Ube2j1	ubiquitin-conjugating enzyme E2 J1	2	2	2	2	1.77
XP_006521328	Eef1d	PREDICTED: elongation factor 1-delta isoform X4	9	1	6	28	1.77
NP_038712	Tbp	TATA-box-binding protein	1	1	1	3	1.77
XP_006498114	Angptl2	PREDICTED: angiopoietin-related protein 2 isoform X1	1	1	1	1	1.77
NP_035370	Ranbp2	E3 SUMO-protein ligase RanBP2	1	24	24	40	1.76
NP_034158	Ddx3x	ATP-dependent RNA helicase DDX3X	13	20	21	120	1.76
NP_033129	Rrm1	ribonucleoside-diphosphate reductase large subunit	1	13	13	19	1.76
NP_081367	Nup35	nucleoporin NUP53 isoform 1	2	6	6	11	1.76
NP_694693	Sf3b4	splicing factor 3B subunit 4	1	3	3	6	1.76
XP_006516072	Heatr5a	PREDICTED: HEAT repeat-containing protein 5A isoform X1	4	3	3	5	1.76
XP_006544643	LOC102642043	PREDICTED: protein BUD31 homolog	3	2	2	7	1.76
NP_032566	Smad4	mothers against decapentaplegic homolog 4	4	2	2	3	1.76
XP_006498485	Ehmt1	PREDICTED: histone-lysine N-methyltransferase EHMT1 isoform X1	15	1	1	1	1.76
NP_766565	Gtf3c4	general transcription factor 3C polypeptide 4 isoform 1	1	1	1	1	1.76
NP_254279	Clic1	chloride intracellular channel protein 1	1	12	12	72	1.75
XP_011240739	Smarca4	PREDICTED: transcription activator BRG1 isoform X8	13	11	11	17	1.75
NP_068360	Wbp11	WW domain-binding protein 11	1	5	5	9	1.75
NP_001160141	Gemin5	gem-associated protein 5 isoform 1	8	3	3	6	1.75
NP_036086	Nubp2	cytosolic Fe-S cluster assembly factor NUBP2	3	3	3	6	1.75
NP_035055	Rrp1	ribosomal RNA processing protein 1 homolog A	2	2	2	6	1.75
NP_663379	Prmt7	protein arginine N-methyltransferase 7	1	2	2	2	1.75
NP_057919	Hmgn5	high mobility group nucleosome-binding domain-containing protein 5	1	1	1	3	1.75
NP_058079	Srrm1	serine/arginine repetitive matrix protein 1 isoform 1	9	1	1	2	1.75
XP_006504140	Mfsd10	PREDICTED: major facilitator superfamily domain-containing protein 10 isoform X1	3	1	1	1	1.75
NP_080432	Xab2	pre-mRNA-splicing factor SYF1	2	1	1	1	1.75
NP_631888	Fus	RNA-binding protein FUS	4	5	7	80	1.74
XP_006539392	Kdm1a	PREDICTED: lysine-specific histone demethylase 1A isoform X1	4	4	4	7	1.74
NP_034928	Mif	macrophage migration inhibitory factor	1	3	3	11	1.74
NP_001139695	Dpy30	protein dpy-30 homolog	1	2	2	12	1.74
NP_065252	Xpo4	exportin-4	2	2	2	3	1.74
XP_011240993	Stag1	PREDICTED: cohesin subunit SA-1 isoform X1	4	2	2	2	1.74
NP_033941	Casp6	caspase-6 precursor	1	2	2	2	1.74
NP_035148	Sqstm1	sequestosome-1 isoform 1	1	1	10	24	1.74
NP_001028445	5031439G07Rik	uncharacterized protein KIAA0930 homolog	1	1	1	1	1.74
NP_666109	Kdm5a	lysine-specific demethylase 5A	11	1	1	1	1.74
NP_068676	Eed	polycomb protein EED	2	1	1	1	1.74
NP_690030	Ttc27	tetratricopeptide repeat protein 27	3	1	1	1	1.74
NP_082506	Shmt2	serine hydroxymethyltransferase, mitochondrial isoform 1	2	19	20	69	1.73
NP_035718	Trim28	transcription intermediary factor 1-beta	1	13	13	40	1.73
NP_036047	Xrn2	5'-3' exoribonuclease 2	4	6	6	9	1.73
NP_038798	Slc25a10	mitochondrial dicarboxylate carrier	1	5	5	8	1.73
NP_080669	Nmral1	nmrA-like family domain-containing protein 1 isoform 1	4	4	4	7	1.73
XP_006527053	Ermp1	PREDICTED: endoplasmic reticulum metallopeptidase 1 isoform X1	2	3	3	4	1.73
XP_006533938	Hnrnph1	PREDICTED: heterogeneous nuclear ribonucleoprotein H isoform X1	8	2	8	53	1.73
NP_080782	Snrpg	small nuclear ribonucleoprotein G	1	2	2	6	1.73
NP_001239374	Ppil2	peptidyl-prolyl cis-trans isomerase-like 2	4	2	2	3	1.73
NP_001139292	Gpd2	glycerol-3-phosphate dehydrogenase, mitochondrial precursor	1	22	22	55	1.72
NP_057870	Ahcy	adenosylhomocysteinase	1	17	18	70	1.72
XP_006502758	Cap1	PREDICTED: adenylyl cyclase-associated protein 1 isoform X1	1	12	13	95	1.72
NP_573490	Nup155	nuclear pore complex protein Nup155	2	11	11	24	1.72
NP_035434	Ruvbl2	ruvB-like 2	1	10	10	24	1.72
XP_011243800	Pcbp2	PREDICTED: poly(rC)-binding protein 2 isoform X4	28	8	11	60	1.72
NP_001155964	Mpst	3-mercaptopyruvate sulfurtransferase	1	8	8	15	1.72
XP_006514132	Dazap1	PREDICTED: DAZ-associated protein 1 isoform X1	9	7	7	24	1.72
NP_032575	Man2a1	alpha-mannosidase 2	2	3	3	6	1.72
NP_038577	Hist2h2aa1	histone H2A type 2-A	11	2	4	102	1.72
NP_035044	Nfyb	nuclear transcription factor Y subunit beta	1	1	1	1	1.72
NP_001152964	Gpatch8	G patch domain-containing protein 8	3	1	1	1	1.72
NP_848872	Irf2bp1	interferon regulatory factor 2-binding protein 1	1	1	1	1	1.72
NP_080024	Adat2	tRNA-specific adenosine deaminase 2	1	1	1	1	1.72
NP_033016	Pvrl2	nectin-2 isoform 1 precursor	2	1	1	1	1.72
NP_032405	Kpnb1	importin subunit beta-1	1	32	32	196	1.71
XP_006538588	Eno1	PREDICTED: alpha-enolase isoform X1	1	17	23	773	1.71
NP_663515	Ints3	integrator complex subunit 3	1	8	8	12	1.71
NP_001036164	Syne3	nesprin-3 isoform alpha	2	6	6	6	1.71
NP_038858	Prpf4b	serine/threonine-protein kinase PRP4 homolog	5	3	3	3	1.71
NP_061347	Akr1e1	1,5-anhydro-D-fructose reductase	2	2	3	6	1.71
XP_006537162	LOC102638183	PREDICTED: small nuclear ribonucleoprotein F	2	2	2	4	1.71
NP_766129	Tmem120a	transmembrane protein 120A	1	2	2	3	1.71
NP_001005525	Rsrc2	arginine/serine-rich coiled-coil protein 2	6	2	2	3	1.71
NP_001041673	Med14	mediator of RNA polymerase II transcription subunit 14 isoform a	4	1	1	2	1.71
XP_006520707	Rad21	PREDICTED: double-strand-break repair protein rad21 homolog isoform X1	1	4	4	7	1.7
NP_081535	Polr2i	DNA-directed RNA polymerase II subunit RPB9	1	3	3	8	1.7
NP_058093	Nxf1	nuclear RNA export factor 1 isoform 1	2	3	3	4	1.7
NP_032355	Ifi204	interferon-activable protein 204	15	3	3	4	1.7
NP_001272754	Snrpa	U1 small nuclear ribonucleoprotein A	1	2	3	6	1.7
NP_080171	Med28	mediator of RNA polymerase II transcription subunit 28	1	2	2	2	1.7
NP_775552	Rbmx2	RNA-binding motif protein, X-linked 2	1	1	1	2	1.7
XP_006497304	Rcor3	PREDICTED: REST corepressor 3 isoform X1	9	1	1	1	1.7
NP_031652	Cbx5	chromobox protein homolog 5	2	7	8	19	1.69
NP_067530	Hgh1	protein HGH1 homolog	2	5	5	10	1.69
NP_780367	Utp20	small subunit processome component 20 homolog	1	4	4	7	1.69
NP_733479	Nupl1	nucleoporin p58/p45	2	3	3	4	1.69
NP_085100	Lsm2	U6 snRNA-associated Sm-like protein LSm2 isoform 1	3	2	2	3	1.69
NP_613046	Nelfe	negative elongation factor E	2	2	2	3	1.69
NP_079553	Gng10	guanine nucleotide-binding protein G(I)/G(S)/G(O) subunit gamma-10 precursor	1	2	2	3	1.69
NP_038579	Hmbs	porphobilinogen deaminase isoform 1	2	2	2	3	1.69
NP_032740	Notch1	neurogenic locus notch homolog protein 1 precursor	1	1	1	1	1.69
NP_076092	Sfpq	splicing factor, proline- and glutamine-rich	2	12	12	52	1.68
XP_011245932	Nono	PREDICTED: non-POU domain-containing octamer-binding protein isoform X1	2	9	9	58	1.68
XP_006498189	Fubp3	PREDICTED: far upstream element-binding protein 3 isoform X1	5	7	8	15	1.68
NP_038863	Trove2	60 kDa SS-A/Ro ribonucleoprotein	1	6	6	13	1.68
NP_079840	Magohb	protein mago nashi homolog 2	3	5	5	11	1.68
NP_032917	Pnn	pinin	1	5	5	11	1.68
XP_006518635	Hnrnpc	PREDICTED: heterogeneous nuclear ribonucleoproteins C1/C2 isoform X1	6	4	4	17	1.68
XP_006503731	Add1	PREDICTED: alpha-adducin isoform X1	12	4	4	5	1.68
NP_958927	Map4k5	mitogen-activated protein kinase kinase kinase kinase 5	2	4	4	5	1.68
NP_032073	Fstl1	follistatin-related protein 1 precursor	1	3	3	6	1.68
NP_001103485	Wdr36	WD repeat-containing protein 36 isoform 1	3	2	2	4	1.68
NP_001276649	Ampd2	AMP deaminase 2 isoform a	5	2	2	2	1.68
NP_033563	Yy1	transcriptional repressor protein YY1	2	1	1	2	1.68
NP_663390	Diexf	digestive organ expansion factor homolog	3	1	1	1	1.68
NP_081278	Polr2d	DNA-directed RNA polymerase II subunit RPB4 isoform 1	2	1	1	1	1.68
XP_006505343	Chd4	PREDICTED: chromodomain-helicase-DNA-binding protein 4 isoform X1	30	23	23	41	1.67
XP_006501723	Fubp1	PREDICTED: far upstream element-binding protein 1 isoform X1	16	8	9	14	1.67
NP_035419	Rpl27	60S ribosomal protein L27	1	6	6	28	1.67
NP_001157645	Cpsf1	cleavage and polyadenylation specificity factor subunit 1 isoform 1	5	6	6	10	1.67
NP_035785	Tubb5	tubulin beta-5 chain	1	4	26	652	1.67
XP_006524986	Ptk7	PREDICTED: inactive tyrosine-protein kinase 7 isoform X2	4	4	4	6	1.67
NP_690037	Rbm17	splicing factor 45	1	4	4	4	1.67
NP_001106854	Gls	glutaminase kidney isoform, mitochondrial isoform 2	3	3	17	54	1.67
NP_659135	Exosc2	exosome complex component RRP4	2	3	3	3	1.67
NP_081013	Phf5a	PHD finger-like domain-containing protein 5A	1	2	2	4	1.67
NP_038550	Frg1	protein FRG1	1	2	2	3	1.67
NP_032846	Pepd	xaa-Pro dipeptidase	2	2	2	3	1.67
NP_079609	Sdhaf2	succinate dehydrogenase assembly factor 2, mitochondrial precursor	1	1	1	1	1.67
XP_006518139	Thoc7	PREDICTED: THO complex subunit 7 homolog isoform X2	3	1	1	1	1.67
NP_062362	Ppie	peptidyl-prolyl cis-trans isomerase E	1	1	1	1	1.67
XP_006506398	Tatdn2	PREDICTED: putative deoxyribonuclease TATDN2 isoform X1	2	1	1	1	1.67
XP_006526059	Rpl17	PREDICTED: 60S ribosomal protein L17 isoform X1	2	9	9	85	1.66
XP_006543829	LOC102643269	PREDICTED: rRNA 2'-O-methyltransferase fibrillarin	2	8	8	31	1.66
NP_938046	Nup188	nucleoporin NUP188 homolog	2	6	6	7	1.66
NP_062740	Ptges3	prostaglandin E synthase 3	1	5	5	25	1.66
XP_006501424	Gatad2b	PREDICTED: transcriptional repressor p66-beta isoform X1	2	5	5	11	1.66
NP_080878	Bcas2	pre-mRNA-splicing factor SPF27	2	3	3	5	1.66
XP_006519016	Arhgap22	PREDICTED: rho GTPase-activating protein 22 isoform X2	13	3	3	5	1.66
NP_780322	Trmt6	tRNA (adenine(58)-N(1))-methyltransferase non-catalytic subunit TRM6	3	3	3	5	1.66
NP_001034226	Scoc	short coiled-coil protein isoform a	4	2	2	10	1.66
NP_080055	Ccdc109b	calcium uniporter regulatory subunit MCUb, mitochondrial isoform1	5	2	2	2	1.66
XP_011242939	Smn1	PREDICTED: survival motor neuron protein isoform X1	2	1	1	2	1.66
XP_011243641	Pabpc1	PREDICTED: polyadenylate-binding protein 1 isoform X1	11	19	23	92	1.65
NP_619610	Eif4a3	eukaryotic initiation factor 4A-III	2	11	13	42	1.65
NP_083433	Sf3a3	splicing factor 3A subunit 3	1	10	10	21	1.65
NP_573505	Rbm39	RNA-binding protein 39 isoform a	5	8	8	24	1.65
NP_033832	Aqr	intron-binding protein aquarius isoform a	2	8	8	14	1.65
XP_006498008	Nup214	PREDICTED: nuclear pore complex protein Nup214 isoform X1	3	6	6	10	1.65
NP_035447	Khdrbs1	KH domain-containing, RNA-binding, signal transduction-associated protein 1	3	5	5	10	1.65
NP_062609	Stk3	serine/threonine-protein kinase 3	9	4	4	5	1.65
XP_006523984	Rnps1	PREDICTED: RNA-binding protein with serine-rich domain 1 isoform X1	2	3	3	5	1.65
NP_001034236	Morf4l1	mortality factor 4-like protein 1 isoform a	4	2	2	4	1.65
NP_036009	Ik	protein Red	1	2	2	3	1.65
XP_006522587	Lrch3	PREDICTED: leucine-rich repeat and calponin homology domain-containing protein 3 isoform X1	11	2	2	2	1.65
XP_006516829	Cdk13	PREDICTED: cyclin-dependent kinase 13 isoform X1	77	1	2	10	1.65
NP_058056	Mybbp1a	myb-binding protein 1A	1	32	32	111	1.64
XP_006514493	Xpo1	PREDICTED: exportin-1 isoform X1	3	20	20	65	1.64
NP_062647	Actl6a	actin-like protein 6A	2	9	9	20	1.64
XP_006497133	Lbr	PREDICTED: lamin-B receptor isoform X1	1	7	7	11	1.64
NP_598598	Cdc123	cell division cycle protein 123 homolog	5	4	4	8	1.64
XP_006514511	Thoc5	PREDICTED: THO complex subunit 5 homolog isoform X1	2	4	4	5	1.64
NP_082279	Rpap3	RNA polymerase II-associated protein 3	2	4	4	4	1.64
NP_796131	Gchfr	GTP cyclohydrolase 1 feedback regulatory protein	1	3	3	4	1.64
XP_006523071	Scaf4	PREDICTED: splicing factor, arginine/serine-rich 15 isoform X1	9	2	3	8	1.64
NP_001032830	Gpx4	phospholipid hydroperoxide glutathione peroxidase, nuclear isoform 1	2	2	2	3	1.64
NP_032907	Plxna1	plexin-A1 precursor	2	2	2	3	1.64
NP_035423	Polr2j	DNA-directed RNA polymerase II subunit RPB11	1	2	2	2	1.64
NP_598700	Lsm8	LSM8 homolog, U6 small nuclear RNA associated	1	1	1	7	1.64
NP_663607	Polr2h	DNA-directed RNA polymerases I, II, and III subunit RPABC3	2	1	1	2	1.64
XP_006520885	Gramd4	PREDICTED: GRAM domain-containing protein 4 isoform X2	6	1	1	1	1.64
NP_001020467	Dffa	DNA fragmentation factor subunit alpha isoform a	2	1	1	1	1.64
NP_075907	Pgam1	phosphoglycerate mutase 1	1	15	17	191	1.63
NP_659051	Hnrnpll	heterogeneous nuclear ribonucleoprotein L-like	2	10	10	20	1.63
NP_084509	Saal1	protein SAAL1	2	4	4	6	1.63
NP_035548	Smarcb1	SWI/SNF-related matrix-associated actin-dependent regulator of chromatin subfamily B member 1 isoform 1	2	4	4	5	1.63
NP_001239458	Pqbp1	polyglutamine-binding protein 1 isoform 2	2	3	3	7	1.63
XP_011246378	Zc3h11a	PREDICTED: zinc finger CCCH domain-containing protein 11A isoform X1	1	2	2	2	1.63
NP_058555	Bysl	bystin	1	1	1	2	1.63
NP_034351	Fkbp10	peptidyl-prolyl cis-trans isomerase FKBP10 isoform 1 precursor	2	13	13	28	1.62
XP_006497001	Cep170	PREDICTED: centrosomal protein of 170 kDa isoform X2	10	11	11	15	1.62
NP_001160062	Eif5a	eukaryotic translation initiation factor 5A-1	2	9	9	131	1.62
NP_032040	Ppm1g	protein phosphatase 1G	1	7	7	19	1.62
NP_032734	Nmt2	glycylpeptide N-tetradecanoyltransferase 2 isoform a	4	5	7	15	1.62
NP_619621	Luc7l2	putative RNA-binding protein Luc7-like 2 isoform 1	11	4	6	13	1.62
NP_084148	Hnrnpa0	heterogeneous nuclear ribonucleoprotein A0	1	4	5	28	1.62
NP_700463	Ints9	integrator complex subunit 9 isoform 1	2	4	4	6	1.62
NP_061268	Ubqln2	ubiquilin-2	1	3	5	10	1.62
XP_006512447	Clasp2	PREDICTED: CLIP-associating protein 2 isoform X1	21	3	5	10	1.62
NP_034566	H2afx	histone H2AX	2	2	4	72	1.62
NP_780761	Wdr3	WD repeat-containing protein 3	2	2	2	9	1.62
NP_778174	Eny2	transcription and mRNA export factor ENY2	2	2	2	6	1.62
NP_068695	Actn4	alpha-actinin-4	5	1	49	297	1.62
NP_080445	Frmd8	FERM domain-containing protein 8	2	1	1	2	1.62
NP_082296	Cpsf3l	integrator complex subunit 11	5	1	1	2	1.62
NP_001289397	Sdf4	45 kDa calcium-binding protein isoform 1 precursor	2	1	1	1	1.62
XP_006539132	Spen	PREDICTED: msx2-interacting protein isoform X1	6	1	1	1	1.62
XP_011238380	Gmps	PREDICTED: GMP synthase [glutamine-hydrolyzing] isoform X1	2	18	18	46	1.61
XP_006531437	Nup93	PREDICTED: nuclear pore complex protein Nup93 isoform X1	2	17	17	33	1.61
NP_001239474	Sec23b	protein transport protein Sec23B isoform 1	2	13	16	33	1.61
NP_038584	Hprt	hypoxanthine-guanine phosphoribosyltransferase	1	10	10	37	1.61
XP_006496260	Bzw1	PREDICTED: basic leucine zipper and W2 domain-containing protein 1 isoform X1	2	9	11	17	1.61
XP_006532588	Psme3	PREDICTED: proteasome activator complex subunit 3 isoform X1	2	9	9	23	1.61
NP_080588	Pbdc1	protein PBDC1 isoform 1	8	8	8	13	1.61
NP_001076430	Snrpn	small nuclear ribonucleoprotein-associated protein N	2	5	5	15	1.61
NP_033610	Dnajc2	dnaJ homolog subfamily C member 2	2	5	5	12	1.61
NP_062648	Ppp4c	serine/threonine-protein phosphatase 4 catalytic subunit	2	4	5	10	1.61
XP_006504327	Fip1l1	PREDICTED: pre-mRNA 3'-end-processing factor FIP1 isoform X1	7	4	4	9	1.61
XP_006500498	Cwc22	PREDICTED: pre-mRNA-splicing factor CWC22 homolog isoform X4	4	3	3	5	1.61
NP_291087	Med15	mediator of RNA polymerase II transcription subunit 15 isoform a	7	3	3	4	1.61
NP_034700	Irs1	insulin receptor substrate 1	1	2	2	2	1.61
NP_001152877	Llgl1	lethal(2) giant larvae protein homolog 1 isoform 1	5	2	2	2	1.61
NP_031739	Clk3	dual specificity protein kinase CLK3	3	1	1	2	1.61
XP_006531390	Cmtm3	PREDICTED: CKLF-like MARVEL transmembrane domain-containing protein 3 isoform X1	1	1	1	2	1.61
NP_001074597	Mtr	methionine synthase	3	1	1	1	1.61
XP_011238331	Kirrel	PREDICTED: kin of IRRE-like protein 1 isoform X1	3	1	1	1	1.61
NP_001280242	Nme7	nucleoside diphosphate kinase 7 isoform 1	2	1	1	1	1.61
XP_006514906	Eif4enif1	PREDICTED: eukaryotic translation initiation factor 4E transporter isoform X1	2	1	1	1	1.61
NP_062810	Noa1	nitric oxide-associated protein 1	3	1	1	1	1.61
NP_034607	Hspd1	60 kDa heat shock protein, mitochondrial	1	27	27	369	1.6
XP_006525139	Srrm2	PREDICTED: serine/arginine repetitive matrix protein 2 isoform X1	7	15	15	23	1.6
NP_032973	Psmc1	26S protease regulatory subunit 4	1	13	14	61	1.6
NP_067497	Usp14	ubiquitin carboxyl-terminal hydrolase 14 isoform 1	3	13	13	44	1.6
NP_001182350	Hist1h4m	histone H4	1	8	8	108	1.6
XP_006504119	Pgm1	PREDICTED: phosphoglucomutase-1 isoform X1	4	6	6	14	1.6
NP_001074525	Xpot	exportin-T	5	6	6	11	1.6
NP_079824	Tbcb	tubulin-folding cofactor B	2	5	5	9	1.6
NP_570614	Snx18	sorting nexin-18	1	4	4	11	1.6
NP_001002929	Nup85	nuclear pore complex protein Nup85	3	4	4	7	1.6
XP_006506842	Zc3hav1	PREDICTED: zinc finger CCCH-type antiviral protein 1 isoform X1	5	4	4	7	1.6
NP_001032936	Cnot2	CCR4-NOT transcription complex subunit 2 isoform d	11	4	4	5	1.6
XP_011243438	Uggt2	PREDICTED: UDP-glucose:glycoprotein glucosyltransferase 2 isoform X2	13	3	3	4	1.6
NP_084025	Usp42	ubiquitin carboxyl-terminal hydrolase 42	1	1	1	1	1.6
NP_035561	Eftud2	116 kDa U5 small nuclear ribonucleoprotein component isoform a	3	23	24	68	1.59
NP_620084	Mthfd1	C-1-tetrahydrofolate synthase, cytoplasmic	1	18	18	51	1.59
NP_598902	Ciapin1	anamorsin	2	9	9	23	1.59
NP_032776	Nxn	nucleoredoxin	1	8	8	19	1.59
NP_067311	Snrpa1	U2 small nuclear ribonucleoprotein A'	1	8	8	15	1.59
NP_056580	Hspa14	heat shock 70 kDa protein 14 isoform 1	2	7	7	14	1.59
XP_006534073	Luc7l3	PREDICTED: luc7-like protein 3 isoform X2	3	6	6	12	1.59
NP_001073856	Srsf10	serine/arginine-rich splicing factor 10 isoform 2	8	6	6	11	1.59
NP_035288	Prkar2b	cAMP-dependent protein kinase type II-beta regulatory subunit	1	5	7	17	1.59
XP_006537915	Ptbp3	PREDICTED: polypyrimidine tract-binding protein 3 isoform X2	5	5	6	13	1.59
NP_032915	Ppp1r14b	protein phosphatase 1 regulatory subunit 14B	1	4	4	20	1.59
XP_006538570	Cdk11b	PREDICTED: cyclin-dependent kinase 11B isoform X1	6	4	4	4	1.59
NP_035769	Trip6	thyroid receptor-interacting protein 6	2	3	3	6	1.59
NP_067542	Pcbp4	poly(rC)-binding protein 4	3	3	3	6	1.59
NP_062410	Psmg1	proteasome assembly chaperone 1	1	2	2	3	1.59
XP_006509915	Yap1	PREDICTED: transcriptional coactivator YAP1 isoform X1	8	2	2	2	1.59
NP_958796	Plec	plectin isoform 1a	10	1	207	946	1.59
XP_006504832	Ttyh3	PREDICTED: protein tweety homolog 3 isoform X1	4	1	1	2	1.59
XP_006513827	Msrb3	PREDICTED: methionine-R-sulfoxide reductase B3, mitochondrial isoform X2	2	1	1	2	1.59
NP_034004	Cdk7	cyclin-dependent kinase 7	1	1	1	2	1.59
NP_080386	Paxbp1	PAX3- and PAX7-binding protein 1	1	1	1	2	1.59
NP_067358	Rqcd1	cell differentiation protein RCD1 homolog	1	1	1	1	1.59
NP_001103615	Ssb	lupus La protein homolog	2	12	12	31	1.58
NP_035698	Alyref	THO complex subunit 4	2	7	7	42	1.58
NP_034114	Ctsl	cathepsin L1 preproprotein	1	7	7	21	1.58
NP_722493	Polr2b	DNA-directed RNA polymerase II subunit RPB2	1	7	7	12	1.58
NP_035972	Mta2	metastasis-associated protein MTA2	1	6	6	10	1.58
NP_031817	Csrp1	cysteine and glycine-rich protein 1	1	5	5	21	1.58
NP_032284	Hn1	hematological and neurological expressed 1 protein	2	5	5	17	1.58
NP_034572	Hmox1	heme oxygenase 1	1	4	4	8	1.58
NP_780706	Actbl2	beta-actin-like protein 2	5	3	8	201	1.58
XP_006513458	Sf3a2	PREDICTED: splicing factor 3A subunit 2 isoform X1	2	3	3	12	1.58
NP_001104591	Ccdc6	coiled-coil domain-containing protein 6	3	2	2	3	1.58
NP_035076	Ntan1	protein N-terminal asparagine amidohydrolase	6	1	1	2	1.58
NP_080084	Lztr1	leucine-zipper-like transcriptional regulator 1	3	1	1	1	1.58
NP_034851	Lmnb1	lamin-B1	1	13	13	38	1.57
NP_084385	Sf3b2	splicing factor 3B subunit 2	2	12	12	26	1.57
XP_006534798	Hnrnpd	PREDICTED: heterogeneous nuclear ribonucleoprotein D0 isoform X1	6	7	9	40	1.57
NP_034709	Eif6	eukaryotic translation initiation factor 6	1	7	7	27	1.57
NP_080296	Rplp2	60S acidic ribosomal protein P2	1	6	6	55	1.57
NP_291039	Eif4h	eukaryotic translation initiation factor 4H	2	6	6	24	1.57
NP_062301	Rpp30	ribonuclease P protein subunit p30	1	4	4	5	1.57
NP_001264805	Tpm2	tropomyosin beta chain isoform Tpm2.1sm/cy	11	3	20	79	1.57
NP_663440	Stk24	serine/threonine-protein kinase 24	8	3	6	12	1.57
NP_001095877	Rbm8a	RNA-binding protein 8A isoform a	2	3	3	6	1.57
NP_033347	Tbca	tubulin-specific chaperone A	1	2	2	11	1.57
NP_001004436	Wapal	wings apart-like protein homolog isoform 1	3	2	2	3	1.57
NP_598516	Tubgcp2	gamma-tubulin complex component 2 isoform a	4	2	2	2	1.57
NP_080160	Zfp830	zinc finger protein 830	1	2	2	2	1.57
XP_006503296	Elovl1	PREDICTED: elongation of very long chain fatty acids protein 1 isoform X1	1	1	1	6	1.57
NP_631878	Dnajc17	dnaJ homolog subfamily C member 17	1	1	1	3	1.57
XP_006510600	Cwc15	PREDICTED: spliceosome-associated protein CWC15 homolog isoform X1	1	1	1	2	1.57
NP_598860	Fbxo4	F-box only protein 4	1	1	1	1	1.57
NP_038498	Anxa3	annexin A3	1	20	21	105	1.56
NP_080714	Ppa1	inorganic pyrophosphatase	1	15	15	55	1.56
NP_001103612	Cul4b	cullin-4B	1	8	12	21	1.56
NP_032508	Lamb1	laminin subunit beta-1	2	8	8	12	1.56
NP_038691	Srsf3	serine/arginine-rich splicing factor 3	1	3	4	14	1.56
NP_932137	Trmt1	tRNA (guanine(26)-N(2))-dimethyltransferase isoform 1	7	3	3	6	1.56
NP_036169	Zw10	centromere/kinetochore protein zw10 homolog	2	3	3	4	1.56
XP_006524219	Safb2	PREDICTED: scaffold attachment factor B2 isoform X1	4	2	6	9	1.56
NP_061253	Tfip11	tuftelin-interacting protein 11	1	2	2	5	1.56
NP_062364	Rala	ras-related protein Ral-A precursor	2	2	2	2	1.56
NP_067494	Edf1	endothelial differentiation-related factor 1	1	1	1	7	1.56
NP_082510	Rbm33	RNA-binding protein 33	2	1	1	2	1.56
NP_081166	Ngdn	neuroguidin	1	1	1	1	1.56
XP_006517700	Tnpo1	PREDICTED: transportin-1 isoform X1	2	14	18	70	1.55
NP_058557	Pdlim1	PDZ and LIM domain protein 1	1	14	14	60	1.55
NP_690023	Cdc5l	cell division cycle 5-like protein	1	11	11	22	1.55
NP_033934	Cat	catalase	2	10	10	26	1.55
NP_829887	Eif5	eukaryotic translation initiation factor 5	1	10	10	26	1.55
XP_011245175	Tcof1	PREDICTED: treacle protein isoform X1	5	6	6	9	1.55
NP_081219	Snrpd2	small nuclear ribonucleoprotein Sm D2	1	5	5	15	1.55
NP_081092	Gtf2f2	general transcription factor IIF subunit 2	1	5	5	5	1.55
NP_666195	Srsf7	serine/arginine-rich splicing factor 7 isoform 1	6	4	5	16	1.55
NP_068688	Qtrt1	queuine tRNA-ribosyltransferase	5	3	3	7	1.55
XP_006540171	Zc3h4	PREDICTED: zinc finger CCCH domain-containing protein 4 isoform X1	6	3	3	4	1.55
XP_006504790	Ints1	PREDICTED: integrator complex subunit 1 isoform X1	5	3	3	3	1.55
NP_663759	Hist1h1d	histone H1.3	3	2	8	32	1.55
NP_079679	Nop10	H/ACA ribonucleoprotein complex subunit 3	1	2	2	5	1.55
NP_109668	Rnf114	E3 ubiquitin-protein ligase RNF114	1	2	2	2	1.55
NP_904326	Cdk2	cyclin-dependent kinase 2 isoform 1	75	1	3	12	1.55
XP_006534239	Ints2	PREDICTED: integrator complex subunit 2 isoform X2	3	1	1	3	1.55
NP_659182	Med17	mediator of RNA polymerase II transcription subunit 17	2	1	1	1	1.55
NP_033073	Rem1	GTP-binding protein REM 1	1	1	1	1	1.55
NP_598714	Sf3b3	splicing factor 3B subunit 3	2	19	19	49	1.54
XP_006535789	Abcf2	PREDICTED: ATP-binding cassette sub-family F member 2 isoform X1	2	14	14	29	1.54
NP_663531	Tardbp	TAR DNA-binding protein 43 isoform 1	6	13	13	55	1.54
XP_006505999	Zyx	PREDICTED: zyxin isoform X1	2	11	11	65	1.54
XP_006506652	Nup205	PREDICTED: nuclear pore complex protein Nup205 isoform X1	6	11	11	16	1.54
NP_032641	Me1	NADP-dependent malic enzyme isoform 1	3	10	10	27	1.54
NP_080425	Nudcd1	nudC domain-containing protein 1 isoform 1	2	7	7	10	1.54
XP_006515798	9030617O03Rik	PREDICTED: UPF0317 protein C14orf159 homolog, mitochondrial isoform X2	4	7	7	10	1.54
NP_080899	Nudt21	cleavage and polyadenylation specificity factor subunit 5	1	6	6	16	1.54
NP_932138	Scyl2	SCY1-like protein 2	4	6	6	8	1.54
NP_035638	Eif1	eukaryotic translation initiation factor 1	2	5	5	23	1.54
NP_780659	Wdr18	WD repeat-containing protein 18	1	5	5	9	1.54
XP_006499077	Raly	PREDICTED: RNA-binding protein Raly isoform X2	2	4	4	10	1.54
NP_035470	Serpinf1	pigment epithelium-derived factor precursor	1	4	4	5	1.54
XP_011247137	Srsf2	PREDICTED: serine/arginine-rich splicing factor 2 isoform X1	1	2	2	9	1.54
XP_006538085	Dennd4c	PREDICTED: DENN domain-containing protein 4C isoform X1	4	2	2	2	1.54
NP_081757	Sugp1	SURP and G-patch domain-containing protein 1	1	2	2	2	1.54
XP_006515342	Pum2	PREDICTED: pumilio homolog 2 isoform X1	7	1	2	3	1.54
NP_766285	Prpf38a	pre-mRNA-splicing factor 38A	1	1	1	2	1.54
NP_032213	Cfap20	cilia- and flagella-associated protein 20	1	1	1	2	1.54
NP_291043	Aff4	AF4/FMR2 family member 4	2	1	1	1	1.54
NP_035806	Unc119	protein unc-119 homolog A	1	1	1	1	1.54
XP_006498691	Ctnnd1	PREDICTED: catenin delta-1 isoform X3	12	26	26	81	1.53
NP_598541	Tpr	nucleoprotein TPR	2	23	23	32	1.53
NP_598890	Prpf19	pre-mRNA-processing factor 19 isoform 2	3	12	12	43	1.53
XP_006534344	Ddx42	PREDICTED: ATP-dependent RNA helicase DDX42 isoform X1	1	8	8	11	1.53
NP_079640	Sarnp	SAP domain-containing ribonucleoprotein	5	4	4	8	1.53
NP_067480	Anapc5	anaphase-promoting complex subunit 5 isoform a	7	4	4	5	1.53
XP_011246930	Banf1	PREDICTED: barrier-to-autointegration factor isoform X1	1	3	3	10	1.53
NP_084172	Wdr82	WD repeat-containing protein 82	2	3	3	6	1.53
NP_082317	Ddx54	ATP-dependent RNA helicase DDX54	1	3	3	6	1.53
XP_006497735	Wdr5	PREDICTED: WD repeat-containing protein 5 isoform X1	1	2	2	4	1.53
XP_006532016	Acaca	PREDICTED: acetyl-CoA carboxylase 1 isoform X3	8	21	21	32	1.52
NP_803155	Psat1	phosphoserine aminotransferase isoform 1	2	16	16	76	1.52
NP_058674	Oat	ornithine aminotransferase, mitochondrial precursor	1	14	14	36	1.52
XP_011238805	Thrap3	PREDICTED: thyroid hormone receptor-associated protein 3 isoform X1	3	9	9	26	1.52
NP_062745	Dstn	destrin	1	7	7	59	1.52
NP_659084	Heatr1	HEAT repeat-containing protein 1	1	6	6	7	1.52
XP_006526433	Nedd4l	PREDICTED: E3 ubiquitin-protein ligase NEDD4-like isoform X2	7	3	6	13	1.52
NP_080793	Rpl22l1	60S ribosomal protein L22-like 1	2	3	3	13	1.52
NP_079754	Isoc1	isochorismatase domain-containing protein 1	1	3	3	9	1.52
NP_035844	Baz1b	tyrosine-protein kinase BAZ1B	2	2	2	4	1.52
XP_011245614	Exosc1	PREDICTED: exosome complex component CSL4 isoform X1	5	2	2	4	1.52
NP_082735	Wasl	neural Wiskott-Aldrich syndrome protein isoform 1	1	2	2	2	1.52
XP_006496425	Smap1	PREDICTED: stromal membrane-associated protein 1 isoform X1	3	2	2	2	1.52
NP_079599	Sf3b6	splicing factor 3B subunit 6	1	1	1	3	1.52
XP_011247615	Myh10	PREDICTED: myosin-10 isoform X2	4	45	62	236	1.51
XP_006507238	Numa1	PREDICTED: nuclear mitotic apparatus protein 1 isoform X2	3	19	19	33	1.51
NP_077229	Ipo4	importin-4	3	17	17	33	1.51
NP_033968	Cct6a	T-complex protein 1 subunit zeta	5	15	15	151	1.51
NP_031751	Cnn2	calponin-2	1	9	10	48	1.51
TRYP_PIG			1	9	9	53	1.51
NP_001035780	Rap1gds1	rap1 GTPase-GDP dissociation stimulator 1 isoform a	4	8	8	18	1.51
XP_006508761	Elavl1	PREDICTED: ELAV-like protein 1 isoform X1	1	8	8	18	1.51
XP_011237644	Myef2	PREDICTED: myelin expression factor 2 isoform X1	8	7	7	17	1.51
NP_035882	Zpr1	zinc finger protein ZPR1	1	4	4	6	1.51
NP_733486	Rbm12	RNA-binding protein 12	1	3	3	5	1.51
NP_058074	Vamp8	vesicle-associated membrane protein 8	1	3	3	5	1.51
NP_062331	Paf1	RNA polymerase II-associated factor 1 homolog	1	2	2	4	1.51
NP_081591	Ube2q1	ubiquitin-conjugating enzyme E2 Q1	6	2	2	4	1.51
XP_006538519	Phactr4	PREDICTED: phosphatase and actin regulator 4 isoform X1	5	2	2	3	1.51
NP_996883	H2afy2	core histone macro-H2A.2	2	1	3	6	1.51
XP_006502142	Prpf3	PREDICTED: U4/U6 small nuclear ribonucleoprotein Prp3 isoform X1	3	1	1	1	1.51
XP_006527503	Smndc1	PREDICTED: survival of motor neuron-related-splicing factor 30 isoform X2	2	1	1	1	1.51
NP_080585	Lsm3	U6 snRNA-associated Sm-like protein LSm3	1	1	1	1	1.51
NP_034860	Anxa1	annexin A1	1	18	19	203	1.5
NP_001158143	Dnaja1	dnaJ homolog subfamily A member 1	1	8	8	34	1.5
XP_006515826	Cdc42bpb	PREDICTED: serine/threonine-protein kinase MRCK beta isoform X1	2	8	8	20	1.5
XP_006505128	Impdh1	PREDICTED: inosine-5'-monophosphate dehydrogenase 1 isoform X1	6	6	6	11	1.5
NP_001019793	Pcnp	PEST proteolytic signal-containing nuclear protein	5	4	4	8	1.5
XP_006511412	Sltm	PREDICTED: SAFB-like transcription modulator isoform X1	9	4	4	6	1.5
NP_694766	Nat10	N-acetyltransferase 10	2	3	3	6	1.5
XP_006532410	Lig3	PREDICTED: DNA ligase 3 isoform X2	5	3	3	4	1.5
NP_001192061	Yes1	tyrosine-protein kinase Yes	83	2	5	18	1.5
NP_081919	Naa40	N-alpha-acetyltransferase 40	2	2	2	3	1.5
NP_666103	Cdc73	parafibromin	3	2	2	3	1.5
NP_079890	Rwdd1	RWD domain-containing protein 1	1	1	1	4	1.5
NP_079797	2310011J03Rik	UPF0449 protein C19orf25 homolog	1	1	1	2	1.5
NP_780454	Mzt1	mitotic-spindle organizing protein 1	1	1	1	2	1.5
XP_006522201	Usp7	PREDICTED: ubiquitin carboxyl-terminal hydrolase 7 isoform X1	4	14	14	25	1.49
NP_080451	Sf3a1	splicing factor 3A subunit 1	1	11	11	37	1.49
XP_006514798	Tns3	PREDICTED: tensin-3 isoform X2	5	8	9	18	1.49
XP_006513915	Cpsf6	PREDICTED: cleavage and polyadenylation specificity factor subunit 6 isoform X2	4	8	8	24	1.49
XP_006540795	Snrnp70	PREDICTED: U1 small nuclear ribonucleoprotein 70 kDa isoform X1	2	5	5	11	1.49
NP_080096	Crnkl1	crooked neck-like protein 1	1	5	5	7	1.49
NP_038796	Prmt5	protein arginine N-methyltransferase 5	3	3	3	8	1.49
NP_848738	Urgcp	up-regulator of cell proliferation isoform 1	5	2	2	3	1.49
NP_038609	Cog1	conserved oligomeric Golgi complex subunit 1	5	2	2	2	1.49
XP_006507657	Picalm	PREDICTED: phosphatidylinositol-binding clathrin assembly protein isoform X1	23	1	11	20	1.49
NP_001230641	Itch	E3 ubiquitin-protein ligase Itchy	2	1	1	1	1.49
XP_006513224	Cct2	PREDICTED: T-complex protein 1 subunit beta isoform X1	1	25	25	166	1.48
XP_006531797	Sf1	PREDICTED: splicing factor 1 isoform X2	9	11	11	29	1.48
XP_006520250	Rai14	PREDICTED: ankycorbin isoform X1	3	10	10	15	1.48
NP_001107041	Stxbp1	syntaxin-binding protein 1 isoform a	2	4	4	9	1.48
NP_079956	Ctnnbl1	beta-catenin-like protein 1	2	4	4	8	1.48
NP_080571	Ctdp1	RNA polymerase II subunit A C-terminal domain phosphatase	4	4	4	6	1.48
NP_598440	Cryzl1	quinone oxidoreductase-like protein 1 isoform 1	2	4	4	5	1.48
XP_006509699	Gatad2a	PREDICTED: transcriptional repressor p66 alpha isoform X2	5	3	3	4	1.48
NP_258436	Rab34	ras-related protein Rab-34	2	3	3	4	1.48
NP_033409	Tial1	nucleolysin TIAR	12	2	2	4	1.48
NP_084275	Lbh	protein LBH	1	2	2	2	1.48
NP_035562	Snrpc	U1 small nuclear ribonucleoprotein C	1	1	1	3	1.48
XP_011240985	Sin3a	PREDICTED: paired amphipathic helix protein Sin3a isoform X1	2	1	1	1	1.48
XP_006539619	Hnrnpl	PREDICTED: heterogeneous nuclear ribonucleoprotein L isoform X2	5	14	14	56	1.47
XP_006524092	Ppp2r5d	PREDICTED: serine/threonine-protein phosphatase 2A 56 kDa regulatory subunit delta isoform isoform X1	2	7	11	26	1.47
NP_064377	Aldh9a1	4-trimethylaminobutyraldehyde dehydrogenase precursor	2	7	7	13	1.47
NP_062508	Uchl5	ubiquitin carboxyl-terminal hydrolase isozyme L5 isoform 1	3	7	7	13	1.47
NP_058044	Prdx4	peroxiredoxin-4 precursor	2	5	7	32	1.47
NP_080477	Ccar1	cell division cycle and apoptosis regulator protein 1	2	5	5	8	1.47
NP_001073598	Tmpo	lamina-associated polypeptide 2 isoform epsilon	5	4	11	37	1.47
XP_006502996	Ybx1	PREDICTED: nuclease-sensitive element-binding protein 1 isoform X1	7	3	6	60	1.47
NP_081121	Ppil1	peptidyl-prolyl cis-trans isomerase-like 1	1	3	3	7	1.47
XP_006504846	Trrap	PREDICTED: transformation/transcription domain-associated protein isoform X1	14	3	3	3	1.47
XP_006501801	Pdlim5	PREDICTED: PDZ and LIM domain protein 5 isoform X3	11	2	11	26	1.47
NP_079668	Bccip	BRCA2 and CDKN1A-interacting protein	1	1	1	2	1.47
XP_006531504	Mlkl	PREDICTED: mixed lineage kinase domain-like protein isoform X1	3	1	1	2	1.47
NP_038714	Tcp1	T-complex protein 1 subunit alpha isoform 1	2	26	26	228	1.46
NP_035382	Rbmx	RNA-binding motif protein, X chromosome	2	7	7	26	1.46
NP_032900	Plcb3	1-phosphatidylinositol 4,5-bisphosphate phosphodiesterase beta-3 isoform b	4	7	7	19	1.46
NP_084027	Rpl18a	60S ribosomal protein L18a	1	5	5	19	1.46
NP_780321	Rae1	mRNA export factor	1	5	5	6	1.46
NP_058020	S100a11	protein S100-A11	1	4	4	238	1.46
NP_001039272	Rbm15	putative RNA-binding protein 15	1	4	4	6	1.46
NP_001240742	Ano6	anoctamin-6 isoform 1	6	4	4	5	1.46
XP_006535350	Ankrd17	PREDICTED: ankyrin repeat domain-containing protein 17 isoform X1	8	3	7	9	1.46
NP_796051	Exoc6b	exocyst complex component 6B	4	3	3	4	1.46
NP_598884	Scaf8	protein SCAF8	1	2	3	5	1.46
NP_659055	Prpsap2	phosphoribosyl pyrophosphate synthase-associated protein 2 isoform a	2	2	2	2	1.46
XP_011246443	Tpd52	PREDICTED: tumor protein D52 isoform X1	17	2	2	2	1.46
NP_997122	Gtf3c1	general transcription factor 3C polypeptide 1	1	2	2	2	1.46
XP_006510740	Mtmr2	PREDICTED: myotubularin-related protein 2 isoform X2	6	2	2	2	1.46
NP_001191804	Set	protein SET isoform 2	1	1	9	49	1.46
NP_001288602	Sumo3	small ubiquitin-related modifier 3 isoform 4	5	1	1	3	1.46
XP_006501392	Gatb	PREDICTED: glutamyl-tRNA(Gln) amidotransferase subunit B, mitochondrial isoform X1	6	1	1	1	1.46
NP_035845	Wdr1	WD repeat-containing protein 1	2	20	20	125	1.45
NP_034386	Gart	trifunctional purine biosynthetic protein adenosine-3	1	17	17	61	1.45
NP_032852	Pfkl	ATP-dependent 6-phosphofructokinase, liver type	1	11	15	47	1.45
NP_666355	Actr2	actin-related protein 2	2	10	10	46	1.45
XP_006522652	Naa50	PREDICTED: N-alpha-acetyltransferase 50 isoform X1	2	8	8	11	1.45
NP_080881	Sympk	symplekin	2	8	8	11	1.45
XP_006497573	Nudt5	PREDICTED: ADP-sugar pyrophosphatase isoform X2	3	5	5	10	1.45
NP_891984	Ppp4r2	serine/threonine-protein phosphatase 4 regulatory subunit 2	2	5	5	8	1.45
NP_081126	Pdcl3	phosducin-like protein 3	1	4	4	5	1.45
NP_659507	Hip1r	huntingtin-interacting protein 1-related protein	4	3	4	6	1.45
NP_062266	Exosc9	exosome complex component RRP45	1	3	3	4	1.45
XP_006519570	Nt5dc2	PREDICTED: 5'-nucleotidase domain-containing protein 2 isoform X1	2	2	2	4	1.45
XP_011243842	Mtss1	PREDICTED: metastasis suppressor protein 1 isoform X1	17	2	2	2	1.45
NP_001004143	Usp22	ubiquitin carboxyl-terminal hydrolase 22	1	1	1	1	1.45
NP_082497	Fam192a	protein FAM192A	1	1	1	1	1.45
NP_001277572	Rp2h	protein XRP2 isoform a	2	1	1	1	1.45
NP_796188	Snrnp200	U5 small nuclear ribonucleoprotein 200 kDa helicase	1	40	40	91	1.44
XP_006519600	Ipo5	PREDICTED: importin-5 isoform X1	5	34	34	136	1.44
NP_038744	G3bp1	ras GTPase-activating protein-binding protein 1	2	15	15	90	1.44
XP_011238540	Dhx36	PREDICTED: ATP-dependent RNA helicase DHX36 isoform X1	3	8	8	12	1.44
NP_080244	Ptgr1	prostaglandin reductase 1	2	7	7	23	1.44
XP_006525007	Ranbp3	PREDICTED: ran-binding protein 3 isoform X3	13	5	5	16	1.44
XP_006538828	Ece1	PREDICTED: endothelin-converting enzyme 1 isoform X2	2	5	5	8	1.44
XP_006517598	Kif2a	PREDICTED: kinesin-like protein KIF2A isoform X2	7	5	5	6	1.44
NP_083941	Ipo11	importin-11	6	4	4	12	1.44
NP_001153653	Tor1aip2	interferon alpha responsive protein isoform a	1	3	3	4	1.44
NP_033392	Tsc22d1	TSC22 domain family protein 1 isoform 2	5	2	3	5	1.44
XP_006502722	Txlna	PREDICTED: alpha-taxilin isoform X1	1	2	2	6	1.44
NP_705797	Gak	cyclin-G-associated kinase isoform 1	5	2	2	2	1.44
NP_081432	Ddx51	ATP-dependent RNA helicase DDX51	1	1	1	2	1.44
XP_006522164	Zfp148	PREDICTED: zinc finger protein 148 isoform X2	2	1	1	1	1.44
NP_647468	Vasn	vasorin precursor	1	1	1	1	1.44
NP_082640	Puf60	poly(U)-binding-splicing factor PUF60 isoform a	7	11	11	49	1.43
NP_663430	Btf3	transcription factor BTF3 isoform 1	2	5	5	54	1.43
NP_001074734	Dnaaf5	dynein assembly factor 5, axonemal	1	5	5	9	1.43
XP_011241512	Abracl	PREDICTED: costars family protein ABRACL isoform X1	1	4	4	27	1.43
NP_035381	Rbm6	RNA-binding protein 6 isoform a	5	2	2	3	1.43
NP_079719	Pno1	RNA-binding protein PNO1	1	2	2	3	1.43
XP_006507131	Ipo8	PREDICTED: importin-8 isoform X4	5	1	1	1	1.43
NP_001002764	Smg6	telomerase-binding protein EST1A	2	1	1	1	1.43
NP_033966	Cct3	T-complex protein 1 subunit gamma	1	23	23	129	1.42
NP_035420	Rpl6	60S ribosomal protein L6	1	13	13	84	1.42
NP_113582	Srrt	serrate RNA effector molecule homolog isoform 1	7	10	10	17	1.42
NP_079862	Rpl15	60S ribosomal protein L15	2	8	8	57	1.42
XP_006498632	Blvra	PREDICTED: biliverdin reductase A isoform X2	3	7	7	15	1.42
NP_031953	Emd	emerin	2	5	5	12	1.42
NP_077149	U2af1	splicing factor U2AF 35 kDa subunit isoform 1	4	5	5	11	1.42
NP_080371	Snrpd3	small nuclear ribonucleoprotein Sm D3	1	3	3	12	1.42
NP_848467	Dhx38	pre-mRNA-splicing factor ATP-dependent RNA helicase PRP16	2	3	3	5	1.42
XP_011241062	Edc3	PREDICTED: enhancer of mRNA-decapping protein 3 isoform X1	2	2	2	6	1.42
NP_080453	Gpalpp1	GPALPP motifs-containing protein 1	1	1	1	2	1.42
NP_080620	Dph2	diphthamide biosynthesis protein 2	2	1	1	2	1.42
NP_001074438	Thg1l	probable tRNA(His) guanylyltransferase isoform 1	2	1	1	2	1.42
NP_665821	Cd3eap	DNA-directed RNA polymerase I subunit RPA34	1	1	1	1	1.42
NP_031664	Cct7	T-complex protein 1 subunit eta	1	25	25	154	1.41
NP_033967	Cct4	T-complex protein 1 subunit delta	1	22	23	98	1.41
XP_006530933	Cnot1	PREDICTED: CCR4-NOT transcription complex subunit 1 isoform X1	9	14	14	21	1.41
XP_006531852	Ppp6r3	PREDICTED: serine/threonine-protein phosphatase 6 regulatory subunit 3 isoform X2	10	11	11	18	1.41
NP_032595	Anapc1	anaphase-promoting complex subunit 1	3	11	11	17	1.41
XP_006510890	Myo5a	PREDICTED: unconventional myosin-Va isoform X1	13	5	7	11	1.41
NP_033916	Cacybp	calcyclin-binding protein	1	5	5	12	1.41
XP_006519338	Gnpnat1	PREDICTED: glucosamine 6-phosphate N-acetyltransferase isoform X1	2	5	5	6	1.41
NP_613052	Exosc5	exosome complex component RRP46	1	3	3	4	1.41
NP_033253	Snrpe	small nuclear ribonucleoprotein E	1	2	2	13	1.41
XP_011238046	1700037H04Rik	PREDICTED: UPF0687 protein C20orf27 homolog isoform X2	2	2	2	8	1.41
NP_666066	Aldh16a1	aldehyde dehydrogenase family 16 member A1	2	2	2	7	1.41
NP_001123888	Hdac6	histone deacetylase 6	1	2	2	4	1.41
NP_001161248	Rbm10	RNA-binding protein 10 isoform 3	7	2	2	3	1.41
XP_006504741	Brat1	PREDICTED: BRCA1-associated ATM activator 1 isoform X5	7	2	2	2	1.41
NP_031783	Cpox	oxygen-dependent coproporphyrinogen-III oxidase, mitochondrial precursor	1	2	2	2	1.41
XP_006515129	Ankmy2	PREDICTED: ankyrin repeat and MYND domain-containing protein 2 isoform X1	2	1	1	1	1.41
NP_001028448	Kmt2d	histone-lysine N-methyltransferase 2D	2	1	1	1	1.41
XP_006529902	Ube2f	PREDICTED: NEDD8-conjugating enzyme UBE2F isoform X1	1	1	1	1	1.41
NP_076054	Cse1l	exportin-2	1	29	29	87	1.4
NP_080750	Sugt1	suppressor of G2 allele of SKP1 homolog	1	11	11	35	1.4
NP_079620	Eif3f	eukaryotic translation initiation factor 3 subunit F	1	9	9	40	1.4
NP_058066	Ube2k	ubiquitin-conjugating enzyme E2 K	2	7	7	16	1.4
XP_011239165	Gtf2i	PREDICTED: general transcription factor II-I isoform X1	17	6	6	10	1.4
NP_598466	Pycr2	pyrroline-5-carboxylate reductase 2	1	5	7	19	1.4
XP_006522410	Carhsp1	PREDICTED: calcium-regulated heat stable protein 1 isoform X2	3	3	3	9	1.4
NP_038923	Timm13	mitochondrial import inner membrane translocase subunit Tim13	1	3	3	6	1.4
NP_705780	Thoc1	THO complex subunit 1	2	3	3	4	1.4
XP_006524687	Rps28	PREDICTED: 40S ribosomal protein S28 isoform X1	1	2	2	16	1.4
NP_109627	Senp3	sentrin-specific protease 3	2	2	2	3	1.4
NP_082426	Supt7l	STAGA complex 65 subunit gamma	1	2	2	3	1.4
NP_082526	Acbd6	acyl-CoA-binding domain-containing protein 6 isoform 1	4	2	2	2	1.4
NP_001158205	Mpp6	MAGUK p55 subfamily member 6 isoform a	2	2	2	2	1.4
NP_659134	BC005624	uncharacterized protein C9orf78 homolog	2	1	1	1	1.4
NP_031950	Ell	RNA polymerase II elongation factor ELL	1	1	1	1	1.4
NP_062672	Aldh18a1	delta-1-pyrroline-5-carboxylate synthase isoform 1	3	19	19	43	1.39
NP_031663	Cct5	T-complex protein 1 subunit epsilon	2	17	18	155	1.39
NP_038790	Rpl3	60S ribosomal protein L3	6	15	15	138	1.39
XP_006516227	Rbm25	PREDICTED: RNA-binding protein 25 isoform X2	3	10	10	33	1.39
XP_006525476	Prrc2a	PREDICTED: protein PRRC2A isoform X1	3	10	10	19	1.39
XP_006528086	Dkc1	PREDICTED: H/ACA ribonucleoprotein complex subunit 4 isoform X1	2	8	8	20	1.39
NP_058018	Rpl13	60S ribosomal protein L13	1	6	6	38	1.39
XP_006528397	Las1l	PREDICTED: ribosomal biogenesis protein LAS1L isoform X1	4	6	6	12	1.39
NP_598725	Dohh	deoxyhypusine hydroxylase	1	6	6	9	1.39
NP_001020563	Bclaf1	bcl-2-associated transcription factor 1 isoform 1	6	6	6	9	1.39
NP_079783	Snw1	SNW domain-containing protein 1	1	4	4	7	1.39
NP_038926	Timm8a1	mitochondrial import inner membrane translocase subunit Tim8 A	3	3	3	6	1.39
NP_081573	Prpf4	U4/U6 small nuclear ribonucleoprotein Prp4	2	3	3	5	1.39
XP_006539872	Arhgap35	PREDICTED: rho GTPase-activating protein 35 isoform X1	1	3	3	4	1.39
XP_011246583	Adcy7	PREDICTED: adenylate cyclase type 7 isoform X1	4	2	2	3	1.39
XP_006514179	Nudt4	PREDICTED: diphosphoinositol polyphosphate phosphohydrolase 2 isoform X1	3	1	1	2	1.39
NP_001123956	Rpl35a	60S ribosomal protein L35a	1	1	1	2	1.39
NP_001154810	Sh3bp5l	SH3 domain-binding protein 5-like isoform 1	2	1	1	1	1.39
NP_035354	Pygm	glycogen phosphorylase, muscle form	2	28	35	72	1.38
NP_112456	Sf3b1	splicing factor 3B subunit 1	2	22	22	41	1.38
NP_032766	Nsf	vesicle-fusing ATPase	1	12	12	24	1.38
NP_001292187	Api5	apoptosis inhibitor 5 isoform 1	3	10	10	23	1.38
NP_001272352	Esd	S-formylglutathione hydrolase isoform 1	3	9	9	115	1.38
NP_001268984	Ddx46	probable ATP-dependent RNA helicase DDX46	2	9	9	13	1.38
NP_035047	Nid1	nidogen-1 precursor	1	8	9	17	1.38
NP_080090	Serbp1	plasminogen activator inhibitor 1 RNA-binding protein isoform 1	4	8	8	38	1.38
NP_001192160	U2af2	splicing factor U2AF 65 kDa subunit isoform 1	6	8	8	27	1.38
NP_083147	Hnrnpr	heterogeneous nuclear ribonucleoprotein R isoform a	4	5	11	36	1.38
NP_079713	Eif1ax	eukaryotic translation initiation factor 1A, X-chromosomal	14	5	5	12	1.38
XP_006526173	Tcerg1	PREDICTED: transcription elongation regulator 1 isoform X1	8	5	5	11	1.38
XP_006539355	Pum1	PREDICTED: pumilio homolog 1 isoform X1	26	3	4	6	1.38
NP_033104	Rpl19	60S ribosomal protein L19 isoform 1	2	3	3	31	1.38
NP_056631	Lsm4	U6 snRNA-associated Sm-like protein LSm4	2	2	2	7	1.38
XP_006533659	Myo18a	PREDICTED: unconventional myosin-XVIIIa isoform X10	17	1	34	59	1.38
NP_033345	Tarbp2	RISC-loading complex subunit TARBP2 isoform 1	3	1	1	2	1.38
NP_113552	Ngrn	neugrin precursor	1	1	1	1	1.38
NP_079687	Pithd1	PITH domain-containing protein 1	1	1	1	1	1.38
XP_006541013	Iqgap1	PREDICTED: ras GTPase-activating-like protein IQGAP1 isoform X1	5	48	48	148	1.37
XP_011246220	Dhx9	PREDICTED: ATP-dependent RNA helicase A isoform X1	3	33	33	114	1.37
NP_619600	Prpf8	pre-mRNA-processing-splicing factor 8	1	33	33	99	1.37
NP_084080	Hnrnpm	heterogeneous nuclear ribonucleoprotein M isoform a	2	19	19	93	1.37
NP_062804	Prmt1	protein arginine N-methyltransferase 1 isoform 1	8	19	19	74	1.37
XP_006539151	Ube4b	PREDICTED: ubiquitin conjugation factor E4 B isoform X1	5	11	11	20	1.37
NP_075631	Arpc1b	actin-related protein 2/3 complex subunit 1B	1	10	11	46	1.37
NP_663600	Eif4b	eukaryotic translation initiation factor 4B	1	9	9	42	1.37
XP_006500096	Tanc1	PREDICTED: protein TANC1 isoform X1	6	6	6	6	1.37
XP_006510841	Anp32a	PREDICTED: acidic leucine-rich nuclear phosphoprotein 32 family member A isoform X2	3	5	5	15	1.37
NP_084214	H2afv	histone H2A.V	3	4	6	66	1.37
XP_006519289	Sacs	PREDICTED: sacsin isoform X1	4	4	4	7	1.37
XP_006498255	Prpf40a	PREDICTED: pre-mRNA-processing factor 40 homolog A isoform X1	6	4	4	6	1.37
NP_062748	Akap8	A-kinase anchor protein 8	3	4	4	4	1.37
NP_570930	Cdk9	cyclin-dependent kinase 9	74	3	4	11	1.37
NP_001076800	Nup88	nuclear pore complex protein Nup88 isoform 2	3	3	3	3	1.37
NP_444493	Hnrnpa3	heterogeneous nuclear ribonucleoprotein A3 isoform c	1	1	15	147	1.37
NP_848823	Pcid2	PCI domain-containing protein 2	1	1	1	2	1.37
NP_080052	Rbm22	pre-mRNA-splicing factor RBM22	1	1	1	2	1.37
NP_080721	Sumf2	sulfatase-modifying factor 2 precursor	1	1	1	1	1.37
NP_075662	Dusp12	dual specificity protein phosphatase 12	1	1	1	1	1.37
NP_766300	Uba6	ubiquitin-like modifier-activating enzyme 6	1	17	17	33	1.36
NP_659115	Etf1	eukaryotic peptide chain release factor subunit 1	1	13	13	45	1.36
NP_061356	Nop58	nucleolar protein 58	2	10	10	25	1.36
NP_032493	Kpna4	importin subunit alpha-3	1	8	11	40	1.36
NP_766345	Heatr3	HEAT repeat-containing protein 3	1	7	7	12	1.36
NP_035425	Rps12	40S ribosomal protein S12	2	6	6	50	1.36
NP_058578	Sart1	U4/U6.U5 tri-snRNP-associated protein 1	1	6	6	13	1.36
XP_006501794	Ptbp2	PREDICTED: polypyrimidine tract-binding protein 2 isoform X1	4	5	6	19	1.36
NP_079863	Rps21	40S ribosomal protein S21	1	4	4	34	1.36
NP_758504	Ube2z	ubiquitin-conjugating enzyme E2 Z	1	4	4	8	1.36
NP_080551	Ube2r2	ubiquitin-conjugating enzyme E2 R2	1	4	4	7	1.36
NP_786925	Nup153	nuclear pore complex protein Nup153	1	4	4	6	1.36
NP_001177715	Ddx19b	ATP-dependent RNA helicase DDX19B isoform 1	5	4	4	6	1.36
XP_006515694	Srsf5	PREDICTED: serine/arginine-rich splicing factor 5 isoform X1	3	3	4	9	1.36
XP_006498771	Epb4.1l1	PREDICTED: band 4.1-like protein 1 isoform X2	12	3	4	7	1.36
XP_001480330	Gm10045	PREDICTED: 60S ribosomal protein L21-like	2	3	3	21	1.36
NP_033110	Rpl37a	60S ribosomal protein L37a	2	3	3	10	1.36
NP_081604	Prpf31	U4/U6 small nuclear ribonucleoprotein Prp31 isoform 1	2	3	3	6	1.36
NP_690854	Pop1	ribonucleases P/MRP protein subunit POP1 isoform 1	3	3	3	4	1.36
NP_058676	Rpl5	60S ribosomal protein L5	1	2	12	89	1.36
XP_011249230	LOC105247253	PREDICTED: peptidyl-prolyl cis-trans isomerase NIMA-interacting 4	1	2	2	7	1.36
XP_006534151	Ctc1	PREDICTED: CST complex subunit CTC1 isoform X1	10	2	2	5	1.36
XP_006531532	Zc3h18	PREDICTED: zinc finger CCCH domain-containing protein 18 isoform X1	6	2	2	2	1.36
XP_011250159	Gm37116	PREDICTED: 60S ribosomal protein L39-like, partial	2	1	1	6	1.36
NP_663407	Heatr6	HEAT repeat-containing protein 6	2	1	1	2	1.36
NP_035820	Vars	valine--tRNA ligase	1	38	38	127	1.35
NP_080471	Atic	bifunctional purine biosynthesis protein PURH	1	24	24	99	1.35
NP_775550	Srsf1	serine/arginine-rich splicing factor 1 isoform 1	2	8	8	40	1.35
XP_011237447	Gapvd1	PREDICTED: GTPase-activating protein and VPS9 domain-containing protein 1 isoform X1	7	5	5	8	1.35
NP_001177373	Aamp	angio-associated migratory cell protein isoform 1	4	4	4	6	1.35
XP_006501056	Eif4e	PREDICTED: eukaryotic translation initiation factor 4E isoform X1	2	3	3	11	1.35
NP_001159496	Arfgap2	ADP-ribosylation factor GTPase-activating protein 2 isoform 1	2	3	3	7	1.35
NP_598687	Camk1	calcium/calmodulin-dependent protein kinase type 1	1	3	3	4	1.35
NP_067253	Tmsb4x	thymosin beta-4	1	2	2	19	1.35
NP_058588	Ccs	copper chaperone for superoxide dismutase	1	2	2	6	1.35
NP_079659	Necap2	adaptin ear-binding coat-associated protein 2	2	2	2	2	1.35
NP_077172	2310033P09Rik	multiple myeloma tumor-associated protein 2 homolog	1	1	1	2	1.35
NP_001276755	Clock	circadian locomoter output cycles protein kaput isoform 1	6	1	1	2	1.35
NP_077174	Rpl4	60S ribosomal protein L4	1	13	13	105	1.34
NP_001154885	Slc3a2	4F2 cell-surface antigen heavy chain isoform a	3	12	12	41	1.34
XP_006523791	Rps2	PREDICTED: 40S ribosomal protein S2 isoform X1	1	9	9	130	1.34
XP_006523032	Son	PREDICTED: protein SON isoform X1	9	9	9	15	1.34
NP_032730	Nme1	nucleoside diphosphate kinase A	1	7	10	72	1.34
NP_742083	Rpl32	60S ribosomal protein L32	3	6	6	43	1.34
NP_077180	Rpl24	60S ribosomal protein L24	2	5	5	21	1.34
XP_006518795	Rps24	PREDICTED: 40S ribosomal protein S24 isoform X1	8	4	4	43	1.34
NP_031507	Arf6	ADP-ribosylation factor 6	1	4	4	8	1.34
NP_056602	Hist1h1e	histone H1.4	2	3	9	35	1.34
NP_079868	Rpl35	60S ribosomal protein L35	1	3	3	15	1.34
NP_061229	Zfp326	DBIRD complex subunit ZNF326	3	3	3	5	1.34
NP_062779	Anapc7	anaphase-promoting complex subunit 7	1	3	3	4	1.34
XP_006500673	Dido1	PREDICTED: death-inducer obliterator 1 isoform X1	2	2	2	3	1.34
NP_080154	Mrps18b	28S ribosomal protein S18b, mitochondrial	3	2	2	2	1.34
NP_598578	Zfp451	zinc finger protein 451 isoform 1	4	1	1	1	1.34
NP_659078	Aarsd1	alanyl-tRNA editing protein Aarsd1	1	1	1	1	1.34
XP_006508861	Tubgcp3	PREDICTED: gamma-tubulin complex component 3 isoform X1	7	1	1	1	1.34
XP_006527795	Pls3	PREDICTED: plastin-3 isoform X2	7	30	30	134	1.33
NP_598568	Lrrc59	leucine-rich repeat-containing protein 59	1	10	10	45	1.33
NP_613057	Gfm1	elongation factor G, mitochondrial	1	8	8	17	1.33
XP_006527898	Hcfc1	PREDICTED: host cell factor 1 isoform X1	3	8	8	14	1.33
NP_032329	Hspe1	10 kDa heat shock protein, mitochondrial	1	6	6	35	1.33
NP_032564	Marcks	myristoylated alanine-rich C-kinase substrate	1	4	4	11	1.33
NP_033212	Tra2b	transformer-2 protein homolog beta	3	3	3	12	1.33
XP_006514571	Ewsr1	PREDICTED: RNA-binding protein EWS isoform X1	8	3	3	11	1.33
XP_006537620	Plin2	PREDICTED: perilipin-2 isoform X1	2	3	3	5	1.33
NP_079610	Txndc12	thioredoxin domain-containing protein 12 precursor	1	2	2	4	1.33
NP_080582	Trmt112	multifunctional methyltransferase subunit TRM112-like protein	1	2	2	4	1.33
NP_001186076	Gpsm1	G-protein-signaling modulator 1 isoform 3	5	2	2	3	1.33
XP_011237895	Ndrg3	PREDICTED: protein NDRG3 isoform X1	5	2	2	3	1.33
NP_038586	Hspa1l	heat shock 70 kDa protein 1-like	1	1	8	53	1.33
NP_083939	Eef1d	elongation factor 1-delta isoform a	10	1	6	28	1.33
NP_063918	Rpl36a	60S ribosomal protein L36a	1	1	1	4	1.33
XP_006516670	Ripk1	PREDICTED: receptor-interacting serine/threonine-protein kinase 1 isoform X1	1	1	1	1	1.33
NP_065229	Sap30bp	SAP30-binding protein	5	1	1	1	1.33
NP_080303	Pfdn1	prefoldin subunit 1	1	1	1	1	1.33
NP_619616	Med9	mediator of RNA polymerase II transcription subunit 9	1	1	1	1	1.33
NP_033970	Cct8	T-complex protein 1 subunit theta	1	22	22	128	1.32
NP_542766	Myh7	myosin-7	2	20	82	245	1.32
XP_006496380	Arpc2	PREDICTED: actin-related protein 2/3 complex subunit 2 isoform X1	1	15	15	64	1.32
NP_694695	Sec63	translocation protein SEC63 homolog	2	12	12	23	1.32
NP_035159	Rpsa	40S ribosomal protein SA	1	11	11	94	1.32
NP_063922	Rbm14	RNA-binding protein 14	3	8	8	21	1.32
NP_036105	Rpl27a	60S ribosomal protein L27a	2	7	7	31	1.32
NP_067329	Drg2	developmentally-regulated GTP-binding protein 2	2	7	7	18	1.32
NP_075029	Rpl23	60S ribosomal protein L23	3	6	6	41	1.32
XP_006514083	Smarcc2	PREDICTED: SWI/SNF complex subunit SMARCC2 isoform X1	8	4	8	13	1.32
NP_080790	Cdc42ep3	cdc42 effector protein 3	1	4	4	5	1.32
XP_011245746	Clcn5	PREDICTED: H(+)/Cl(-) exchange transporter 5 isoform X1	6	4	4	5	1.32
NP_061206	Mre11a	double-strand break repair protein MRE11A	6	4	4	4	1.32
NP_780311	Sf3b5	splicing factor 3B subunit 5	1	3	3	11	1.32
XP_006539276	Fblim1	PREDICTED: filamin-binding LIM protein 1 isoform X2	2	2	2	5	1.32
NP_955518	Rrp12	RRP12-like protein	1	2	2	5	1.32
NP_001012401	Hspb6	heat shock protein beta-6	2	2	2	3	1.32
NP_001074657	Exosc7	exosome complex exonuclease RRP42	3	2	2	2	1.32
NP_899109	Dhrs13	dehydrogenase/reductase SDR family member 13 precursor	3	1	1	2	1.32
XP_006534061	Mettl16	PREDICTED: methyltransferase-like protein 16 isoform X1	3	1	1	1	1.32
NP_067496	Med12	mediator of RNA polymerase II transcription subunit 12	1	1	1	1	1.32
NP_032538	Lrp1	prolow-density lipoprotein receptor-related protein 1 precursor	1	54	54	117	1.31
NP_083270	Pck2	phosphoenolpyruvate carboxykinase [GTP], mitochondrial	4	14	14	32	1.31
NP_035422	Rpl9	60S ribosomal protein L9	2	11	11	48	1.31
XP_006522135	Pak2	PREDICTED: serine/threonine-protein kinase PAK 2 isoform X1	5	9	13	23	1.31
NP_001170845	Ubr2	E3 ubiquitin-protein ligase UBR2 isoform 2	4	9	9	14	1.31
XP_006503855	Nrbp1	PREDICTED: nuclear receptor-binding protein isoform X1	4	8	8	23	1.31
NP_035822	Vbp1	prefoldin subunit 3	2	8	8	19	1.31
NP_780609	Sephs1	selenide, water dikinase 1	1	8	8	16	1.31
NP_062693	Stub1	STIP1 homology and U box-containing protein 1	1	8	8	14	1.31
XP_011249082	Bax	PREDICTED: apoptosis regulator BAX isoform X2	3	6	6	30	1.31
XP_006509629	Myo9b	PREDICTED: unconventional myosin-IXb isoform X1	24	4	4	4	1.31
NP_796019	Cc2d1b	coiled-coil and C2 domain-containing protein 1B	4	2	2	6	1.31
XP_006533076	Kat7	PREDICTED: histone acetyltransferase KAT7 isoform X1	16	2	2	6	1.31
NP_062673	Fads2	fatty acid desaturase 2	1	2	2	2	1.31
XP_006500184	Rpap1	PREDICTED: RNA polymerase II-associated protein 1 isoform X1	2	2	2	2	1.31
NP_031974	Ercc1	DNA excision repair protein ERCC-1 isoform a	3	2	2	2	1.31
NP_001288269	Hnrnpk	heterogeneous nuclear ribonucleoprotein K isoform 1	2	1	20	182	1.31
NP_033138	S100a10	protein S100-A10	1	1	1	14	1.31
NP_031622	Caml	calcium signal-modulating cyclophilin ligand	1	1	1	1	1.31
NP_080161	Med19	mediator of RNA polymerase II transcription subunit 19	1	1	1	1	1.31
NP_032169	Gnb2l1	guanine nucleotide-binding protein subunit beta-2-like 1	1	17	17	127	1.3
XP_006522020	Lpp	PREDICTED: lipoma-preferred partner homolog isoform X1	2	16	16	31	1.3
NP_722469	Ipo9	importin-9	4	11	11	32	1.3
NP_997406	Rpl23a	60S ribosomal protein L23a	5	8	8	32	1.3
NP_443067	Rpl10	60S ribosomal protein L10	4	7	7	39	1.3
NP_082045	Cpne3	copine-3	17	6	8	25	1.3
NP_038692	Sh3gl1	endophilin-A2 isoform 1	5	6	6	17	1.3
XP_006537837	Tnc	PREDICTED: tenascin isoform X1	5	6	6	7	1.3
XP_006535860	Smarcd3	PREDICTED: SWI/SNF-related matrix-associated actin-dependent regulator of chromatin subfamily D member 3 isoform X2	6	4	5	9	1.3
NP_001135404	Rbms1	RNA-binding motif, single-stranded-interacting protein 1 isoform 1	6	3	4	7	1.3
NP_077161	Cstf1	cleavage stimulation factor subunit 1	1	3	3	7	1.3
NP_001005419	Ado	2-aminoethanethiol dioxygenase	1	3	3	6	1.3
XP_006527291	Shoc2	PREDICTED: leucine-rich repeat protein SHOC-2 isoform X1	1	3	3	5	1.3
NP_063923	Naa10	N-alpha-acetyltransferase 10 isoform 1	6	3	3	4	1.3
XP_006524420	Strn	PREDICTED: striatin isoform X2	3	2	2	2	1.3
NP_001094900	Psmg4	proteasome assembly chaperone 4 isoform b	2	2	2	2	1.3
NP_001103376	Stau1	double-stranded RNA-binding protein Staufen homolog 1 isoform 1	3	1	8	17	1.3
NP_067259	Kras	GTPase KRas	4	1	4	7	1.3
NP_001157133	Telo2	telomere length regulation protein TEL2 homolog	2	1	1	1	1.3
NP_035020	Nedd4	E3 ubiquitin-protein ligase NEDD4	2	17	20	56	1.29
NP_079940	Snx9	sorting nexin-9	1	10	10	19	1.29
NP_035202	Pfn1	profilin-1	1	9	9	390	1.29
XP_011247131	Rpl26	PREDICTED: 60S ribosomal protein L26 isoform X1	1	6	6	24	1.29
NP_067499	Nampt	nicotinamide phosphoribosyltransferase	1	5	5	10	1.29
NP_077228	Rps25	40S ribosomal protein S25	1	4	4	29	1.29
NP_061200	Rpl36	60S ribosomal protein L36	2	4	4	15	1.29
NP_067506	Carm1	histone-arginine methyltransferase CARM1 isoform 1	4	3	3	7	1.29
NP_038704	Supt5	transcription elongation factor SPT5	4	3	3	5	1.29
NP_064314	Ranbp9	ran-binding protein 9	1	3	3	4	1.29
XP_006505045	Dync1i1	PREDICTED: cytoplasmic dynein 1 intermediate chain 1 isoform X1	6	2	2	3	1.29
NP_001172111	Pfdn6	prefoldin subunit 6	2	2	2	3	1.29
XP_006518438	Mbnl2	PREDICTED: muscleblind-like protein 2 isoform X5	25	2	2	2	1.29
XP_006520455	Asap1	PREDICTED: arf-GAP with SH3 domain, ANK repeat and PH domain-containing protein 1 isoform X1	18	1	1	1	1.29
XP_006541324	Med25	PREDICTED: mediator of RNA polymerase II transcription subunit 25 isoform X1	5	1	1	1	1.29
XP_006515450	Actn1	PREDICTED: alpha-actinin-1 isoform X4	8	29	50	322	1.28
NP_598677	Eif3b	eukaryotic translation initiation factor 3 subunit B	1	26	26	90	1.28
NP_082727	Larp1	la-related protein 1	7	17	17	35	1.28
NP_061269	Eif3i	eukaryotic translation initiation factor 3 subunit I	1	11	11	32	1.28
NP_035421	Rpl7	60S ribosomal protein L7	1	10	10	77	1.28
XP_006504486	Plod3	PREDICTED: procollagen-lysine,2-oxoglutarate 5-dioxygenase 3 isoform X1	2	9	9	20	1.28
NP_031441	Parp1	poly [ADP-ribose] polymerase 1	1	9	9	20	1.28
NP_081708	Wdr77	methylosome protein 50	1	7	7	14	1.28
NP_033464	Rpl13a	60S ribosomal protein L13a	1	6	6	35	1.28
NP_780509	Anapc2	anaphase-promoting complex subunit 2	1	4	4	4	1.28
NP_080594	Hypk	huntingtin-interacting protein K	1	3	3	13	1.28
NP_001239148	Rpl31	60S ribosomal protein L31	2	3	3	12	1.28
NP_082319	Cnot11	CCR4-NOT transcription complex subunit 11	1	3	3	4	1.28
NP_659147	Msto1	protein misato homolog 1	1	3	3	3	1.28
NP_081403	Gpx8	probable glutathione peroxidase 8	1	2	2	5	1.28
NP_067368	Nelfb	negative elongation factor B	1	1	1	4	1.28
NP_062743	Chp1	calcineurin B homologous protein 1	1	1	1	4	1.28
NP_001005859	Rpl34	60S ribosomal protein L34	1	1	1	2	1.28
XP_011242635	Lrrc16a	PREDICTED: leucine-rich repeat-containing protein 16A isoform X1	12	1	1	1	1.28
NP_766058	Wdr35	WD repeat-containing protein 35 isoform 1	3	1	1	1	1.28
NP_038749	Rpl7a	60S ribosomal protein L7a	7	15	15	132	1.27
NP_038675	Rps16	40S ribosomal protein S16	2	9	9	30	1.27
NP_081118	Ubqln1	ubiquilin-1 isoform 1	2	8	10	23	1.27
NP_035430	Rps7	40S ribosomal protein S7	1	8	8	52	1.27
NP_032255	Hdac2	histone deacetylase 2	3	6	10	20	1.27
NP_035426	Rps18	40S ribosomal protein S18	2	6	6	37	1.27
NP_080896	Fam98b	protein FAM98B	2	6	6	7	1.27
XP_006530908	Usp10	PREDICTED: ubiquitin carboxyl-terminal hydrolase 10 isoform X1	4	5	5	13	1.27
NP_001123929	Tbrg4	protein TBRG4	3	5	5	8	1.27
NP_001136127	Arpp19	cAMP-regulated phosphoprotein 19 isoform 2	2	2	3	4	1.27
XP_006496493	Agfg1	PREDICTED: arf-GAP domain and FG repeat-containing protein 1 isoform X1	12	2	2	6	1.27
XP_011242297	Erh	PREDICTED: enhancer of rudimentary homolog isoform X1	3	2	2	6	1.27
NP_033255	Sntb2	beta-2-syntrophin	1	2	2	2	1.27
NP_062760	Tbk1	serine/threonine-protein kinase TBK1	1	2	2	2	1.27
NP_038521	Cnbp	cellular nucleic acid-binding protein isoform 1	4	1	1	2	1.27
NP_001028317	1190002N15Rik	deleted in autism protein 1 homolog precursor	1	1	1	2	1.27
NP_079684	Acer3	alkaline ceramidase 3	1	1	1	1	1.27
NP_058655	Rps3a1	40S ribosomal protein S3a	1	14	14	223	1.26
NP_033120	Rps4x	40S ribosomal protein S4, X isoform	2	13	13	100	1.26
NP_077155	Nop56	nucleolar protein 56	2	13	13	40	1.26
XP_006523581	Birc6	PREDICTED: baculoviral IAP repeat-containing protein 6 isoform X1	13	13	13	22	1.26
NP_542366	Eif3h	eukaryotic translation initiation factor 3 subunit H	2	10	10	30	1.26
XP_006515484	Mta1	PREDICTED: metastasis-associated protein MTA1 isoform X4	28	10	10	12	1.26
XP_006539744	Rps19	PREDICTED: 40S ribosomal protein S19 isoform X1	2	9	9	34	1.26
NP_068359	Myg1	UPF0160 protein MYG1, mitochondrial precursor	1	7	7	10	1.26
NP_114074	Ppp1ca	serine/threonine-protein phosphatase PP1-alpha catalytic subunit	1	6	15	79	1.26
NP_080828	Arpc4	actin-related protein 2/3 complex subunit 4 isoform 1	3	6	6	24	1.26
XP_006523815	Mllt4	PREDICTED: afadin isoform X1	16	6	6	12	1.26
NP_033109	Rpl30	60S ribosomal protein L30	6	5	5	37	1.26
XP_006510602	Mrpl4	PREDICTED: 39S ribosomal protein L4, mitochondrial isoform X1	5	4	4	9	1.26
NP_001229318	Trip10	cdc42-interacting protein 4 isoform 1	6	4	4	6	1.26
NP_653106	Zfp622	zinc finger protein 622	1	4	4	5	1.26
NP_277068	Ubqln4	ubiquilin-4	2	3	4	6	1.26
NP_032934	Ppic	peptidyl-prolyl cis-trans isomerase C precursor	1	3	3	8	1.26
NP_001028485	Pdap1	28 kDa heat- and acid-stable phosphoprotein	1	3	3	7	1.26
XP_006531387	Tppp3	PREDICTED: tubulin polymerization-promoting protein family member 3 isoform X1	1	3	3	6	1.26
NP_035932	Clpx	ATP-dependent Clp protease ATP-binding subunit clpX-like, mitochondrial isoform 1	2	3	3	5	1.26
NP_001013046	Tmem263	transmembrane protein 263	1	3	3	5	1.26
NP_075861	Rpl38	60S ribosomal protein L38	1	2	2	24	1.26
XP_006532664	Zzef1	PREDICTED: zinc finger ZZ-type and EF-hand domain-containing protein 1 isoform X1	5	2	2	6	1.26
XP_006540440	Smg9	PREDICTED: protein SMG9 isoform X1	3	2	2	3	1.26
XP_006504410	Ap1s1	PREDICTED: AP-1 complex subunit sigma-1A isoform X1	3	1	1	3	1.26
NP_079871	Mrpl51	39S ribosomal protein L51, mitochondrial precursor	1	1	1	1	1.26
NP_067288	Rnf25	E3 ubiquitin-protein ligase RNF25 isoform 1	3	1	1	1	1.26
XP_006538311	Rpp25l	PREDICTED: ribonuclease P protein subunit p25-like protein isoform X1	2	1	1	1	1.26
NP_080628	Ppid	peptidyl-prolyl cis-trans isomerase D	2	16	16	58	1.25
NP_062677	Pfkp	ATP-dependent 6-phosphofructokinase, platelet type isoform 1	6	15	17	49	1.25
NP_001177383	Dctn2	dynactin subunit 2 isoform 1	4	12	12	40	1.25
XP_006525559	Me2	PREDICTED: NAD-dependent malic enzyme, mitochondrial isoform X1	2	12	12	30	1.25
NP_084043	Rps9	40S ribosomal protein S9	3	10	10	53	1.25
NP_542121	Psmd5	26S proteasome non-ATPase regulatory subunit 5	2	10	10	25	1.25
NP_075629	Glrx3	glutaredoxin-3	2	9	9	21	1.25
XP_006504964	Pds5b	PREDICTED: sister chromatid cohesion protein PDS5 homolog B isoform X1	6	7	8	17	1.25
NP_001029138	Ak2	adenylate kinase 2, mitochondrial isoform a	2	7	7	32	1.25
XP_006534102	Nt5c3b	PREDICTED: 7-methylguanosine phosphate-specific 5'-nucleotidase isoform X3	8	7	7	9	1.25
NP_035790	Txn1	thioredoxin	2	6	6	333	1.25
XP_011240028	Tgfb1i1	PREDICTED: transforming growth factor beta-1-induced transcript 1 protein isoform X3	10	5	5	14	1.25
NP_848027	Tbce	tubulin-specific chaperone E	5	5	5	13	1.25
XP_006531359	Tcf25	PREDICTED: transcription factor 25 isoform X1	9	5	5	8	1.25
XP_006518061	Slc4a7	PREDICTED: sodium bicarbonate cotransporter 3 isoform X1	17	5	5	7	1.25
NP_080581	Tceb2	transcription elongation factor B polypeptide 2	1	4	4	13	1.25
NP_077772	Luzp1	leucine zipper protein 1	1	4	4	5	1.25
NP_001156983	Spata5	spermatogenesis-associated protein 5 isoform 1	8	3	4	18	1.25
XP_006497216	Lpgat1	PREDICTED: acyl-CoA:lysophosphatidylglycerol acyltransferase 1 isoform X2	3	3	3	6	1.25
NP_536704	Mrps6	28S ribosomal protein S6, mitochondrial	1	2	2	4	1.25
NP_081751	Ecd	protein SGT1 homolog	1	2	2	4	1.25
NP_796297	Rint1	RAD50-interacting protein 1	4	2	2	3	1.25
NP_659167	Smyd5	SET and MYND domain-containing protein 5	1	2	2	2	1.25
NP_001077407	Rnaset2a	ribonuclease T2 precursor	2	1	1	2	1.25
XP_006523809	Mea1	PREDICTED: male-enhanced antigen 1 isoform X2	3	1	1	2	1.25
NP_001106879	Ldb1	LIM domain-binding protein 1 isoform 1	12	1	1	1	1.25
NP_001239509	Usp8	ubiquitin carboxyl-terminal hydrolase 8 isoform 1	3	1	1	1	1.25
XP_006533997	Med7	PREDICTED: mediator of RNA polymerase II transcription subunit 7 isoform X1	1	1	1	1	1.25
NP_032014	Fasn	fatty acid synthase	1	73	73	270	1.24
NP_001240734	Ywhaz	14-3-3 protein zeta/delta isoform 1	3	13	15	157	1.24
NP_058022	Cdc37	hsp90 co-chaperone Cdc37	2	9	9	19	1.24
NP_081306	Dcps	m7GpppX diphosphatase	1	8	8	20	1.24
NP_033927	Capza1	F-actin-capping protein subunit alpha-1	2	6	7	23	1.24
NP_033122	Rps6	40S ribosomal protein S6	1	6	6	111	1.24
NP_663504	Cstf3	cleavage stimulation factor subunit 3 isoform 1	2	6	6	14	1.24
NP_075643	Ethe1	persulfide dioxygenase ETHE1, mitochondrial precursor	1	6	6	12	1.24
XP_006507784	Atxn2l	PREDICTED: ataxin-2-like protein isoform X2	8	6	6	12	1.24
NP_083507	Pelp1	proline-, glutamic acid- and leucine-rich protein 1	1	5	5	9	1.24
XP_011241835	Mon2	PREDICTED: protein MON2 homolog isoform X1	8	4	4	7	1.24
XP_006520478	Ptk2	PREDICTED: focal adhesion kinase 1 isoform X1	13	4	4	7	1.24
NP_001278009	Drap1	dr1-associated corepressor isoform 1	2	3	3	6	1.24
XP_006543446	Gm5093	PREDICTED: 60S ribosomal protein L11-like	4	2	2	11	1.24
XP_006539742	Rpl28	PREDICTED: 60S ribosomal protein L28 isoform X1	2	2	2	8	1.24
NP_598744	Cd276	CD276 antigen precursor	1	2	2	3	1.24
NP_036078	Map3k4	mitogen-activated protein kinase kinase kinase 4	2	2	2	2	1.24
XP_006544594	LOC102642619	PREDICTED: peroxiredoxin-6	2	1	12	57	1.24
NP_598899	Psmg2	proteasome assembly chaperone 2	2	1	1	2	1.24
XP_006522783	Smpd4	PREDICTED: sphingomyelin phosphodiesterase 4 isoform X2	8	1	1	2	1.24
NP_001077396	Tle3	transducin-like enhancer protein 3 isoform 1	10	1	1	2	1.24
NP_899086	Rnmtl1	rRNA methyltransferase 3, mitochondrial	2	1	1	1	1.24
XP_006543088	Ahnak2	PREDICTED: protein AHNAK2 isoform X1	3	1	1	1	1.24
XP_011239252	Gigyf1	PREDICTED: PERQ amino acid-rich with GYF domain-containing protein 1 isoform X2	7	1	1	1	1.24
NP_032328	Hsp90ab1	heat shock protein HSP 90-beta	1	26	42	601	1.23
NP_666312	Eif3c	eukaryotic translation initiation factor 3 subunit C	1	21	21	46	1.23
NP_076224	Actr3	actin-related protein 3	5	15	15	80	1.23
XP_006516288	Inf2	PREDICTED: inverted formin-2 isoform X2	3	13	13	55	1.23
XP_006496829	Prrc2c	PREDICTED: protein PRRC2C isoform X1	13	13	13	24	1.23
NP_033124	Rps8	40S ribosomal protein S8	2	12	12	59	1.23
NP_031922	Mapre1	microtubule-associated protein RP/EB family member 1	1	10	12	47	1.23
NP_062769	Dnajc7	dnaJ homolog subfamily C member 7	2	10	10	14	1.23
NP_036183	Rpl8	60S ribosomal protein L8	1	7	7	27	1.23
NP_057899	Hnrnpdl	heterogeneous nuclear ribonucleoprotein D-like	4	6	8	21	1.23
NP_033117	Rps15	40S ribosomal protein S15	2	5	5	128	1.23
NP_075679	Acin1	apoptotic chromatin condensation inducer in the nucleus isoform 2	12	5	5	8	1.23
XP_011244881	Rps10	PREDICTED: 40S ribosomal protein S10 isoform X1	3	4	4	37	1.23
XP_006526667	Atl3	PREDICTED: atlastin-3 isoform X1	3	4	4	7	1.23
XP_006505767	Zfp638	PREDICTED: zinc finger protein 638 isoform X1	13	4	4	6	1.23
NP_598843	Farp1	FERM, RhoGEF and pleckstrin domain-containing protein 1	2	4	4	6	1.23
XP_006508193	Far1	PREDICTED: fatty acyl-CoA reductase 1 isoform X1	2	4	4	5	1.23
NP_079656	Eef1e1	eukaryotic translation elongation factor 1 epsilon-1	1	3	3	5	1.23
XP_006539271	Nol9	PREDICTED: polynucleotide 5'-hydroxyl-kinase NOL9 isoform X1	5	3	3	4	1.23
NP_705813	Cnot10	CCR4-NOT transcription complex subunit 10	3	3	3	4	1.23
NP_666242	Hnrnpa3	heterogeneous nuclear ribonucleoprotein A3 isoform a	1	2	16	142	1.23
NP_081072	Smyd2	N-lysine methyltransferase SMYD2	4	2	2	3	1.23
NP_083840	Tax1bp3	tax1-binding protein 3	1	2	2	3	1.23
XP_011246284	R3hdm1	PREDICTED: R3H domain-containing protein 1 isoform X1	23	2	2	2	1.23
NP_776122	Ythdf1	YTH domain-containing family protein 1	1	1	2	3	1.23
XP_006510606	Ubl5	PREDICTED: ubiquitin-like protein 5 isoform X2	3	1	1	2	1.23
NP_766120	Aldh5a1	succinate-semialdehyde dehydrogenase, mitochondrial precursor	1	1	1	1	1.23
NP_067621	Dctn5	dynactin subunit 5	1	1	1	1	1.23
XP_006539739	Uri1	PREDICTED: unconventional prefoldin RPB5 interactor isoform X1	4	1	1	1	1.23
NP_666231	Fam129b	niban-like protein 1	1	17	17	53	1.22
XP_006500406	Ckap5	PREDICTED: cytoskeleton-associated protein 5 isoform X2	3	17	17	27	1.22
XP_011248884	Ehd2	PREDICTED: EH domain-containing protein 2 isoform X1	1	13	15	35	1.22
NP_031501	Rplp0	60S acidic ribosomal protein P0	1	12	12	123	1.22
NP_766273	Slc25a24	calcium-binding mitochondrial carrier protein SCaMC-1	1	10	10	24	1.22
NP_032933	Ppia	peptidyl-prolyl cis-trans isomerase A	2	8	8	106	1.22
NP_598462	Prpf6	pre-mRNA-processing factor 6	1	8	8	16	1.22
NP_080355	Ikbkap	elongator complex protein 1	1	8	8	13	1.22
NP_031829	Cttn	src substrate cortactin isoform 1	6	7	7	17	1.22
NP_033118	Rps17	40S ribosomal protein S17	1	6	6	48	1.22
NP_056589	Ero1l	ERO1-like protein alpha precursor	1	6	6	9	1.22
NP_848484	Faf2	FAS-associated factor 2	4	5	5	12	1.22
NP_062791	Copz1	coatomer subunit zeta-1	2	5	5	8	1.22
XP_011236736	Fhl2	PREDICTED: four and a half LIM domains protein 2 isoform X1	1	4	4	13	1.22
NP_080299	Nudcd2	nudC domain-containing protein 2 isoform 1	2	4	4	6	1.22
NP_001257925	Adam9	disintegrin and metalloproteinase domain-containing protein 9 isoform 1 precursor	3	4	4	5	1.22
NP_083610	Zc3h14	zinc finger CCCH domain-containing protein 14 isoform a	9	4	4	4	1.22
NP_653112	Arhgap17	rho GTPase-activating protein 17 isoform a	6	3	3	10	1.22
NP_081703	Taf15	TATA-binding protein-associated factor 2N	6	2	4	9	1.22
NP_061341	Rplp1	60S acidic ribosomal protein P1	1	2	2	17	1.22
NP_080270	Efhd2	EF-hand domain-containing protein D2	1	2	2	4	1.22
NP_780304	Commd2	COMM domain-containing protein 2	1	1	1	4	1.22
NP_033891	Bnip3l	BCL2/adenovirus E1B 19 kDa protein-interacting protein 3-like	3	1	1	1	1.22
NP_683736	Tpgs1	tubulin polyglutamylase complex subunit 1	1	1	1	1	1.22
NP_766223	Patl1	protein PAT1 homolog 1	2	1	1	1	1.22
NP_056566	Abce1	ATP-binding cassette sub-family E member 1	1	14	14	45	1.21
NP_080306	Eif2s2	eukaryotic translation initiation factor 2 subunit 2	1	10	10	28	1.21
NP_938045	Eif5b	eukaryotic translation initiation factor 5B	2	10	10	23	1.21
NP_032492	Kpna3	importin subunit alpha-4	1	9	12	53	1.21
XP_006509361	Pcm1	PREDICTED: pericentriolar material 1 protein isoform X1	7	8	8	11	1.21
NP_033037	Rad23b	UV excision repair protein RAD23 homolog B	1	6	6	31	1.21
NP_079949	Golph3	Golgi phosphoprotein 3	5	6	6	16	1.21
NP_001290375	Csnk2b	casein kinase II subunit beta isoform 1	3	6	6	9	1.21
NP_001185927	Vdac3	voltage-dependent anion-selective channel protein 3 isoform 1	2	5	6	29	1.21
NP_780305	Stbd1	starch-binding domain-containing protein 1	1	5	5	7	1.21
NP_001177365	Fau	40S ribosomal protein S30 precursor	1	2	2	14	1.21
NP_038563	Grcc10	protein C10	1	2	2	9	1.21
NP_032410	Inpp1	inositol polyphosphate 1-phosphatase	1	2	2	3	1.21
XP_006525713	Galnt1	PREDICTED: polypeptide N-acetylgalactosaminyltransferase 1 isoform X1	1	2	2	3	1.21
XP_006499369	Psmf1	PREDICTED: proteasome inhibitor PI31 subunit isoform X1	3	2	2	2	1.21
XP_006511469	Ubl7	PREDICTED: ubiquitin-like protein 7 isoform X1	1	2	2	2	1.21
NP_001277698	Sqstm1	sequestosome-1 isoform 2	1	1	10	24	1.21
NP_058596	Cav2	caveolin-2 isoform 1	2	1	1	3	1.21
NP_034425	Gclc	glutamate--cysteine ligase catalytic subunit	2	1	1	3	1.21
NP_036188	Srp9	signal recognition particle 9 kDa protein	1	1	1	2	1.21
NP_061342	Ift20	intraflagellar transport protein 20 homolog	1	1	1	2	1.21
NP_001192242	Stat1	signal transducer and activator of transcription 1 isoform 1	2	1	1	1	1.21
XP_006529139	Hdlbp	PREDICTED: vigilin isoform X1	1	30	30	87	1.2
NP_034492	Gsto1	glutathione S-transferase omega-1	2	10	10	41	1.2
XP_011246236	2015-09-02	PREDICTED: septin-2 isoform X2	5	10	10	31	1.2
NP_722476	Pygb	glycogen phosphorylase, brain form	1	9	16	29	1.2
NP_848140	Ylpm1	YLP motif-containing protein 1	3	5	5	11	1.2
NP_663517	Ahcyl1	putative adenosylhomocysteinase 2	12	4	5	10	1.2
NP_031780	Cpd	carboxypeptidase D precursor	1	3	3	6	1.2
NP_001291932	Rab5c	ras-related protein Rab-5C isoform 2	2	2	5	19	1.2
NP_033252	Snrpd1	small nuclear ribonucleoprotein Sm D1	1	2	2	19	1.2
NP_058033	Lxn	latexin	1	2	2	6	1.2
NP_080701	Naa20	N-alpha-acetyltransferase 20 isoform 2	3	2	2	2	1.2
NP_067305	Acp1	low molecular weight phosphotyrosine protein phosphatase isoform 2	1	1	5	13	1.2
NP_076365	Elp4	elongator complex protein 4	1	1	1	1	1.2
NP_035286	Prep	prolyl endopeptidase	2	25	25	130	1.19
NP_001074743	Pgd	6-phosphogluconate dehydrogenase, decarboxylating	3	19	19	82	1.19
NP_660121	Eif3l	eukaryotic translation initiation factor 3 subunit L	1	14	14	42	1.19
NP_034707	Itga5	integrin alpha-5 preproprotein	1	9	9	20	1.19
NP_034060	Col3a1	collagen alpha-1(III) chain precursor	1	6	6	10	1.19
NP_001074450	Ddx23	probable ATP-dependent RNA helicase DDX23	1	6	6	9	1.19
XP_011246983	Arf1	PREDICTED: ADP-ribosylation factor 1 isoform X1	3	5	9	115	1.19
NP_080423	Rps20	40S ribosomal protein S20	1	4	4	28	1.19
NP_035637	Suclg2	succinyl-CoA ligase [GDP-forming] subunit beta, mitochondrial precursor	2	4	4	6	1.19
NP_653103	Sec14l2	SEC14-like protein 2	1	3	3	4	1.19
NP_080743	Rps27l	40S ribosomal protein S27-like	2	2	4	17	1.19
XP_011247004	Cbx1	PREDICTED: chromobox protein homolog 1 isoform X2	5	2	3	18	1.19
NP_666169	Dap	death-associated protein 1	1	2	2	7	1.19
NP_690025	Otud6b	OTU domain-containing protein 6B	1	2	2	6	1.19
NP_031479	Prdx6	peroxiredoxin-6 isoform 1	3	1	12	45	1.19
NP_067408	Stx6	syntaxin-6	2	1	1	5	1.19
NP_038925	Timm8b	mitochondrial import inner membrane translocase subunit Tim8 B	1	1	1	2	1.19
NP_032854	Pgk1	phosphoglycerate kinase 1	2	22	22	234	1.18
NP_666178	Gspt1	eukaryotic peptide chain release factor GTP-binding subunit ERF3A isoform 1	3	14	14	49	1.18
NP_035629	Strap	serine-threonine kinase receptor-associated protein	2	14	14	40	1.18
NP_079967	Srp72	signal recognition particle subunit SRP72	1	13	13	28	1.18
XP_006502223	Ubap2l	PREDICTED: ubiquitin-associated protein 2-like isoform X2	17	11	11	30	1.18
NP_058072	Txnl1	thioredoxin-like protein 1	1	11	11	26	1.18
NP_038753	Rps11	40S ribosomal protein S11	2	9	9	36	1.18
XP_006519422	Xpo7	PREDICTED: exportin-7 isoform X1	5	7	7	11	1.18
NP_733467	Cpne1	copine-1	1	6	7	26	1.18
NP_733769	Rps15a	40S ribosomal protein S15a	1	6	6	41	1.18
NP_065625	Rps14	40S ribosomal protein S14	3	5	5	40	1.18
NP_080120	Chordc1	cysteine and histidine-rich domain-containing protein 1	2	5	5	9	1.18
NP_038632	Mtx1	metaxin-1 isoform 1	3	5	5	8	1.18
XP_006501983	Dnajb4	PREDICTED: dnaJ homolog subfamily B member 4 isoform X1	2	4	4	12	1.18
NP_473443	Ivns1abp	influenza virus NS1A-binding protein homolog isoform 2	5	4	4	7	1.18
XP_006541105	Pnkp	PREDICTED: bifunctional polynucleotide phosphatase/kinase isoform X5	9	4	4	6	1.18
NP_031505	Arf4	ADP-ribosylation factor 4	1	3	7	65	1.18
NP_848783	Pde12	2',5'-phosphodiesterase 12	1	3	3	5	1.18
NP_001171241	Clcc1	chloride channel CLIC-like protein 1 isoform 1 precursor	2	3	3	5	1.18
NP_848727	Cnpy4	protein canopy homolog 4 precursor	1	3	3	4	1.18
NP_808435	Ogfod1	prolyl 3-hydroxylase OGFOD1 isoform 1	4	3	3	4	1.18
NP_765979	Ahsa2	activator of 90 kDa heat shock protein ATPase homolog 2 isoform 1	5	2	2	6	1.18
NP_082803	Fam177a	protein FAM177A1	2	2	2	3	1.18
XP_011244304	Ccdc50	PREDICTED: coiled-coil domain-containing protein 50 isoform X3	5	2	2	3	1.18
NP_032063	Fosl2	fos-related antigen 2	1	2	2	2	1.18
NP_033114	Polr1a	DNA-directed RNA polymerase I subunit RPA1	2	2	2	2	1.18
NP_598429	Slc25a3	phosphate carrier protein, mitochondrial precursor	2	1	10	42	1.18
NP_079738	Ece2	endothelin-converting enzyme 2 isoform c	1	1	1	2	1.18
XP_006534926	Ythdc1	PREDICTED: YTH domain-containing protein 1 isoform X1	7	1	1	2	1.18
NP_733480	Ntmt1	N-terminal Xaa-Pro-Lys N-methyltransferase 1	2	1	1	1	1.18
NP_035009	Nck2	cytoplasmic protein NCK2	1	1	1	1	1.18
NP_082270	Cand1	cullin-associated NEDD8-dissociated protein 1	1	37	37	132	1.17
XP_006510859	Anxa2	PREDICTED: annexin A2 isoform X1	1	23	23	289	1.17
NP_038770	Cars	cysteine--tRNA ligase, cytoplasmic isoform 1	5	14	14	32	1.17
NP_663342	Txndc5	thioredoxin domain-containing protein 5 isoform 1 precursor	3	13	13	52	1.17
NP_080390	Eif2s1	eukaryotic translation initiation factor 2 subunit 1	1	11	11	38	1.17
NP_766254	Agps	alkyldihydroxyacetonephosphate synthase, peroxisomal	1	10	10	20	1.17
NP_079921	Snrnp40	U5 small nuclear ribonucleoprotein 40 kDa protein	2	7	7	14	1.17
NP_062798	Arpc3	actin-related protein 2/3 complex subunit 3	1	4	4	21	1.17
NP_081748	5730455P16Rik	protein Njmu-R1	3	3	3	5	1.17
XP_011236434	LOC105242493	PREDICTED: tumor necrosis factor receptor type 1-associated DEATH domain protein	1	3	3	5	1.17
XP_006500982	Adh7	PREDICTED: alcohol dehydrogenase class 4 mu/sigma chain isoform X1	3	2	4	9	1.17
NP_598698	Brk1	protein BRICK1	1	2	2	4	1.17
NP_659136	Zdhhc5	palmitoyltransferase ZDHHC5	1	2	2	3	1.17
NP_033108	Rpl29	60S ribosomal protein L29	3	1	1	7	1.17
XP_006543774	LOC102642071	PREDICTED: protein transport protein Sec61 subunit gamma-like	3	1	1	4	1.17
XP_006499420	Ralgapb	PREDICTED: ral GTPase-activating protein subunit beta isoform X1	10	1	1	1	1.17
XP_006495866	Sema4c	PREDICTED: semaphorin-4C isoform X2	3	1	1	1	1.17
NP_808213	Vangl1	vang-like protein 1	1	1	1	1	1.17
XP_011241592	Ank3	PREDICTED: ankyrin-3 isoform X1	48	1	1	1	1.17
NP_035732	Tln1	talin-1	3	73	82	370	1.16
NP_036140	Eif2s3x	eukaryotic translation initiation factor 2 subunit 3, X-linked	5	15	15	57	1.16
NP_666144	Srp68	signal recognition particle subunit SRP68	1	10	10	17	1.16
NP_001070830	Fhl1	four and a half LIM domains protein 1 isoform 2	7	8	8	30	1.16
XP_006530140	Impa1	PREDICTED: inositol monophosphatase 1 isoform X1	4	6	6	11	1.16
NP_032009	Faf1	FAS-associated factor 1	1	5	5	13	1.16
NP_081614	Vps36	vacuolar protein-sorting-associated protein 36	1	5	5	7	1.16
NP_001020546	Wdr61	WD repeat-containing protein 61 isoform a	2	4	4	11	1.16
NP_075909	Col4a3bp	collagen type IV alpha-3-binding protein isoform 1	3	4	4	10	1.16
NP_001240741	Elp3	elongator complex protein 3 isoform 1	2	4	4	7	1.16
NP_083034	Gga2	ADP-ribosylation factor-binding protein GGA2	1	4	4	7	1.16
NP_084538	Pofut2	GDP-fucose protein O-fucosyltransferase 2 precursor	1	4	4	5	1.16
NP_683747	Rps6ka3	ribosomal protein S6 kinase alpha-3	18	3	3	6	1.16
XP_006526341	Seh1l	PREDICTED: nucleoporin SEH1 isoform X1	3	3	3	5	1.16
NP_082615	Tmx1	thioredoxin-related transmembrane protein 1 precursor	1	2	2	5	1.16
NP_787947	Pex5	peroxisomal biogenesis factor 5 isoform 2	2	2	2	3	1.16
XP_006526660	Obfc1	PREDICTED: CST complex subunit STN1 isoform X1	2	2	2	3	1.16
NP_061288	Chm	rab proteins geranylgeranyltransferase component A 1	4	2	2	3	1.16
NP_076222	Crot	peroxisomal carnitine O-octanoyltransferase	2	2	2	2	1.16
NP_062363	Uso1	general vesicular transport factor p115	1	1	23	77	1.16
NP_666056	Ccdc25	coiled-coil domain-containing protein 25	1	1	1	2	1.16
NP_001153378	Zfand2b	AN1-type zinc finger protein 2B	1	1	1	1	1.16
NP_033070	Rel	proto-oncogene c-Rel	1	1	1	1	1.16
NP_035761	Hsp90b1	endoplasmin precursor	1	29	31	174	1.15
XP_006518571	Dpysl2	PREDICTED: dihydropyrimidinase-related protein 2 isoform X1	2	19	22	107	1.15
NP_058539	Atxn10	ataxin-10	1	12	12	24	1.15
NP_062640	Syncrip	heterogeneous nuclear ribonucleoprotein Q isoform 1	6	10	16	47	1.15
NP_032551	Alad	delta-aminolevulinic acid dehydratase	1	9	9	27	1.15
NP_001139425	Lgals3	galectin-3	1	7	7	109	1.15
NP_598668	Ube3c	ubiquitin-protein ligase E3C	1	6	6	9	1.15
NP_080809	Rps13	40S ribosomal protein S13	1	5	5	41	1.15
NP_064373	Sh3bgrl	SH3 domain-binding glutamic acid-rich-like protein	1	5	5	18	1.15
XP_006515220	Hpcal1	PREDICTED: hippocalcin-like protein 1 isoform X1	2	4	4	12	1.15
NP_038793	Rps26	40S ribosomal protein S26	2	3	3	51	1.15
NP_758506	Cpsf7	cleavage and polyadenylation specificity factor subunit 7 isoform 1	6	3	3	7	1.15
NP_035200	Pfdn2	prefoldin subunit 2	1	3	3	6	1.15
NP_001177187	Rps27rt	ribosomal protein S27-like	1	2	4	16	1.15
NP_598556	Ttc1	tetratricopeptide repeat protein 1	1	2	2	4	1.15
NP_631892	Agap3	arf-GAP with GTPase, ANK repeat and PH domain-containing protein 3 isoform a	6	2	2	3	1.15
XP_006504383	Mrps17	PREDICTED: 28S ribosomal protein S17, mitochondrial isoform X1	1	2	2	2	1.15
XP_006505414	Cald1	PREDICTED: caldesmon isoform X6	4	1	14	40	1.15
NP_035056	Emc8	ER membrane protein complex subunit 8	1	1	1	4	1.15
NP_848717	Polr2m	DNA-directed RNA polymerase II subunit GRINL1A isoform 1	2	1	1	1	1.15
XP_006513682	Mex3d	PREDICTED: RNA-binding protein MEX3D isoform X1	2	1	1	1	1.15
NP_035714	Nr1d2	nuclear receptor subfamily 1 group D member 2	1	1	1	1	1.15
NP_808350	Ccz1	vacuolar fusion protein CCZ1 homolog	1	1	1	1	1.15
XP_006518137	Abhd6	PREDICTED: monoacylglycerol lipase ABHD6 isoform X1	2	1	1	1	1.15
NP_080668	Tmem70	transmembrane protein 70, mitochondrial isoform 2	3	1	1	1	1.15
NP_796270	Tnpo3	transportin-3	3	12	12	31	1.14
NP_058622	Sart3	squamous cell carcinoma antigen recognized by T-cells 3	3	9	9	14	1.14
NP_001025107	Specc1	cytospin-B isoform 2	3	6	6	8	1.14
NP_081671	Basp1	brain acid soluble protein 1	1	4	4	12	1.14
XP_011241302	Lrrfip2	PREDICTED: leucine-rich repeat flightless-interacting protein 2 isoform X1	31	2	3	4	1.14
NP_001073282	Glyr1	putative oxidoreductase GLYR1 isoform 1	5	2	2	4	1.14
NP_080059	Chmp3	charged multivesicular body protein 3	3	1	1	2	1.14
NP_081983	Nipbl	nipped-B-like protein isoform a	4	1	1	2	1.14
XP_006500735	Mtg2	PREDICTED: mitochondrial ribosome-associated GTPase 2 isoform X2	3	1	1	2	1.14
XP_006531345	Cmc2	PREDICTED: COX assembly mitochondrial protein 2 homolog isoform X1	1	1	1	1	1.14
NP_083067	Cmtr1	cap-specific mRNA (nucleoside-2'-O-)-methyltransferase 1	1	1	1	1	1.14
NP_081552	Cdc16	cell division cycle protein 16 homolog	2	1	1	1	1.14
NP_038587	Hsph1	heat shock protein 105 kDa	4	27	28	80	1.13
NP_666329	Aars	alanine--tRNA ligase, cytoplasmic	1	19	19	74	1.13
NP_033098	Rock2	rho-associated protein kinase 2	4	10	10	20	1.13
NP_080237	Gatm	glycine amidinotransferase, mitochondrial precursor	1	8	8	25	1.13
XP_011246151	Sh3kbp1	PREDICTED: SH3 domain-containing kinase-binding protein 1 isoform X1	13	8	8	16	1.13
NP_033121	Rps5	40S ribosomal protein S5	1	7	7	73	1.13
NP_033455	Tpt1	translationally-controlled tumor protein	1	5	5	139	1.13
NP_001029037	Rps27a	ubiquitin-40S ribosomal protein S27a precursor	6	5	5	46	1.13
NP_077137	Rps23	40S ribosomal protein S23	1	4	4	38	1.13
NP_848769	Pkn2	serine/threonine-protein kinase N2	2	4	4	7	1.13
NP_035564	Sod1	superoxide dismutase [Cu-Zn]	1	3	3	14	1.13
NP_114075	Prkab1	5'-AMP-activated protein kinase subunit beta-1	1	3	3	8	1.13
NP_065605	Nelfcd	negative elongation factor D	2	3	3	4	1.13
NP_079812	Commd5	COMM domain-containing protein 5	1	3	3	4	1.13
NP_765995	Cdkn2aip	CDKN2A-interacting protein	2	3	3	3	1.13
NP_001155254	Trim32	E3 ubiquitin-protein ligase TRIM32	1	2	2	5	1.13
XP_006503049	Zfyve9	PREDICTED: zinc finger FYVE domain-containing protein 9 isoform X1	4	1	1	2	1.13
NP_034967	Map6	microtubule-associated protein 6 isoform 1	3	1	1	2	1.13
NP_080073	Cyb5a	cytochrome b5	2	1	1	2	1.13
NP_067405	Rilpl1	RILP-like protein 1	5	1	1	2	1.13
XP_006527057	Myof	PREDICTED: myoferlin isoform X1	4	58	59	177	1.12
NP_034253	Eif3a	eukaryotic translation initiation factor 3 subunit A	1	30	30	85	1.12
NP_444319	Naa15	N-alpha-acetyltransferase 15, NatA auxiliary subunit	2	15	15	35	1.12
NP_035164	Prdx1	peroxiredoxin-1	1	11	13	103	1.12
K1C10_HUMAN			8	11	11	24	1.12
NP_001139374	Arhgap1	rho GTPase-activating protein 1 isoform 1	3	10	10	41	1.12
NP_082428	Mms19	MMS19 nucleotide excision repair protein homolog	7	9	9	26	1.12
XP_006501036	Cryz	PREDICTED: quinone oxidoreductase isoform X1	1	6	6	12	1.12
XP_006519309	Uchl3	PREDICTED: ubiquitin carboxyl-terminal hydrolase isozyme L3 isoform X1	5	6	6	11	1.12
NP_663553	Ube2m	NEDD8-conjugating enzyme Ubc12 isoform 1	3	4	4	8	1.12
XP_006500516	Myl9	PREDICTED: myosin regulatory light polypeptide 9 isoform X1	1	3	8	47	1.12
NP_001264042	Rpl22	60S ribosomal protein L22 isoform b	4	3	3	19	1.12
NP_937889	Yars2	tyrosine--tRNA ligase, mitochondrial	1	3	3	7	1.12
XP_006501938	Ube2d3	PREDICTED: ubiquitin-conjugating enzyme E2 D3 isoform X1	4	2	3	19	1.12
NP_071704	Cbfb	core-binding factor subunit beta isoform 1	4	2	2	5	1.12
NP_001291713	Hdgfrp2	hepatoma-derived growth factor-related protein 2 isoform 1	7	2	2	4	1.12
NP_001028361	C77080	uncharacterized protein KIAA1522 isoform a	4	2	2	3	1.12
NP_067620	Ncstn	nicastrin precursor	2	2	2	3	1.12
NP_766321	Dera	deoxyribose-phosphate aldolase	1	2	2	2	1.12
NP_758465	Ppp1r9b	neurabin-2	1	2	2	2	1.12
NP_001103622	Pfdn4	prefoldin subunit 4 isoform 1	3	1	1	4	1.12
NP_001106845	Mocs2	molybdopterin synthase sulfur carrier subunit isoform Mocs2B	2	1	1	1	1.12
XP_006539086	Exosc10	PREDICTED: exosome component 10 isoform X2	6	1	1	1	1.12
NP_291051	Prcc	proline-rich protein PRCC	1	1	1	1	1.12
NP_001129541	Ldha	L-lactate dehydrogenase A chain isoform 2	3	21	22	221	1.11
NP_851009	Gars	glycine--tRNA ligase	1	17	17	90	1.11
XP_006506436	Hnrnpa2b1	PREDICTED: heterogeneous nuclear ribonucleoproteins A2/B1 isoform X1	3	16	18	134	1.11
XP_006498720	Csnk2a1	PREDICTED: casein kinase II subunit alpha isoform X1	1	10	10	21	1.11
XP_006544954	Aip	PREDICTED: AH receptor-interacting protein isoform X1	1	8	8	17	1.11
NP_659171	Hnrnpul1	heterogeneous nuclear ribonucleoprotein U-like protein 1 isoform 1	3	6	6	13	1.11
NP_663470	Rin1	ras and Rab interactor 1	6	6	6	9	1.11
NP_849250	Lmf2	lipase maturation factor 2	2	5	5	12	1.11
NP_001019376	Nufip2	nuclear fragile X mental retardation-interacting protein 2	2	4	4	5	1.11
NP_032954	Map2k3	dual specificity mitogen-activated protein kinase kinase 3	2	3	3	9	1.11
NP_680087	Commd3	COMM domain-containing protein 3	1	3	3	6	1.11
NP_033991	Cdc42	cell division control protein 42 homolog isoform 1 precursor	4	2	7	73	1.11
NP_001289006	Fkbp1a	peptidyl-prolyl cis-trans isomerase FKBP1A isoform 1	3	2	2	13	1.11
NP_765989	Ldah	UPF0554 protein C2orf43 homolog isoform 1	6	2	2	3	1.11
NP_084289	Cyp20a1	cytochrome P450 20A1	3	2	2	3	1.11
NP_932124	Ascc3	activating signal cointegrator 1 complex subunit 3	2	2	2	3	1.11
NP_081029	Fam96b	mitotic spindle-associated MMXD complex subunit MIP18	1	2	2	2	1.11
XP_006525926	Rbm27	PREDICTED: RNA-binding protein 27 isoform X1	3	1	1	1	1.11
NP_034963	Msn	moesin	1	24	36	272	1.1
NP_032138	Gdi2	rab GDP dissociation inhibitor beta	1	22	27	144	1.1
NP_001074729	Tnks1bp1	182 kDa tankyrase-1-binding protein	3	22	22	39	1.1
NP_031485	Ap2a2	AP-2 complex subunit alpha-2	3	19	25	75	1.1
NP_036182	Rps3	40S ribosomal protein S3	1	14	14	110	1.1
NP_031616	Calm3	calmodulin	3	9	9	46	1.1
NP_062614	Pitpnb	phosphatidylinositol transfer protein beta isoform isoform 2	5	8	8	12	1.1
NP_898850	Igf2bp2	insulin-like growth factor 2 mRNA-binding protein 2	5	7	7	16	1.1
NP_001104747	Eif2b3	translation initiation factor eIF-2B subunit gamma isoform 1	5	4	4	8	1.1
XP_011249835	Usp39	PREDICTED: U4/U6.U5 tri-snRNP-associated protein 2 isoform X1	2	4	4	6	1.1
NP_598840	Adk	adenosine kinase isoform 1	4	3	3	11	1.1
NP_001278063	Rprd1b	regulation of nuclear pre-mRNA domain-containing protein 1B isoform a	9	3	3	5	1.1
NP_848472	Tbcc	tubulin-specific chaperone C	1	3	3	4	1.1
XP_006529197	Srgap2	PREDICTED: SLIT-ROBO Rho GTPase-activating protein 2 isoform X1	4	3	3	4	1.1
NP_079885	Tab1	TGF-beta-activated kinase 1 and MAP3K7-binding protein 1	2	3	3	4	1.1
XP_011249913	LOC105242488	PREDICTED: tight junction-associated protein 1 isoform X1	3	3	3	4	1.1
XP_006534347	Slc38a10	PREDICTED: putative sodium-coupled neutral amino acid transporter 10 isoform X1	11	3	3	3	1.1
NP_079654	Ifitm3	interferon-induced transmembrane protein 3	1	2	2	7	1.1
XP_006520105	Sub1	PREDICTED: activated RNA polymerase II transcriptional coactivator p15 isoform X1	1	2	2	6	1.1
NP_033328	Swap70	switch-associated protein 70	1	2	2	4	1.1
XP_006514787	Smtn	PREDICTED: smoothelin isoform X5	7	2	2	4	1.1
NP_082893	Mvb12a	multivesicular body subunit 12A	2	2	2	3	1.1
NP_835170	Lsg1	large subunit GTPase 1 homolog	1	2	2	3	1.1
XP_006509743	Homer3	PREDICTED: homer protein homolog 3 isoform X1	4	2	2	3	1.1
NP_038739	Txnrd2	thioredoxin reductase 2, mitochondrial precursor	1	1	2	3	1.1
NP_598776	Fbxw11	F-box/WD repeat-containing protein 11 isoform a	8	1	1	2	1.1
NP_663605	Pdk3	pyruvate dehydrogenase kinase, isozyme 3	1	1	1	2	1.1
NP_082307	Zdhhc13	palmitoyltransferase ZDHHC13	1	1	1	1	1.1
NP_598644	Adprhl2	poly(ADP-ribose) glycohydrolase ARH3	1	1	1	1	1.1
NP_033924	Capn2	calpain-2 catalytic subunit	1	21	21	87	1.09
NP_032414	Eif3e	eukaryotic translation initiation factor 3 subunit E	1	16	16	64	1.09
XP_006502530	Sec24b	PREDICTED: protein transport protein Sec24B isoform X1	4	11	11	19	1.09
XP_006496104	Map4k4	PREDICTED: mitogen-activated protein kinase kinase kinase kinase 4 isoform X2	13	9	9	14	1.09
XP_011243001	Nln	PREDICTED: neurolysin, mitochondrial isoform X1	4	9	9	13	1.09
NP_035417	Rpl10a	60S ribosomal protein L10a	2	8	8	47	1.09
NP_776116	Ube2o	E2/E3 hybrid ubiquitin-protein ligase UBE2O	3	8	8	16	1.09
XP_006532901	Clint1	PREDICTED: clathrin interactor 1 isoform X1	4	6	6	17	1.09
NP_663544	Mat2a	S-adenosylmethionine synthase isoform type-2	3	6	6	16	1.09
NP_001153488	Gnb1	guanine nucleotide-binding protein G(I)/G(S)/G(T) subunit beta-1	2	5	8	37	1.09
NP_001073853	Clta	clathrin light chain A isoform a	8	5	5	12	1.09
NP_079688	Pycrl	pyrroline-5-carboxylate reductase 3	2	5	5	11	1.09
NP_058063	Pgrmc1	membrane-associated progesterone receptor component 1	1	4	4	8	1.09
NP_079880	Psmg3	proteasome assembly chaperone 3	1	4	4	5	1.09
NP_075860	Pin1	peptidyl-prolyl cis-trans isomerase NIMA-interacting 1	1	3	3	10	1.09
NP_075832	Ilkap	integrin-linked kinase-associated serine/threonine phosphatase 2C	10	3	3	7	1.09
NP_001030023	Fam134b	protein FAM134B isoform 1	6	3	3	3	1.09
XP_006531757	Rela	PREDICTED: transcription factor p65 isoform X1	3	2	2	6	1.09
XP_006534465	Vmp1	PREDICTED: vacuole membrane protein 1 isoform X2	2	1	1	3	1.09
XP_006508171	Zfand6	PREDICTED: AN1-type zinc finger protein 6 isoform X1	2	1	1	2	1.09
NP_035144	Sigmar1	sigma non-opioid intracellular receptor 1 isoform 1	2	1	1	2	1.09
NP_001291687	Coq7	5-demethoxyubiquinone hydroxylase, mitochondrial isoform 2	2	1	1	1	1.09
NP_808474	Prpf39	pre-mRNA-processing factor 39	4	1	1	1	1.09
XP_006527799	Ogt	PREDICTED: UDP-N-acetylglucosamine--peptide N-acetylglucosaminyltransferase 110 kDa subunit isoform X2	2	18	18	34	1.08
XP_006501460	Csde1	PREDICTED: cold shock domain-containing protein E1 isoform X2	5	14	14	32	1.08
NP_033315	Slk	STE20-like serine/threonine-protein kinase isoform 1	3	13	13	24	1.08
XP_006536652	Bag6	PREDICTED: large proline-rich protein BAG6 isoform X8	12	10	10	29	1.08
NP_034608	Hspa1b	heat shock 70 kDa protein 1B	2	8	15	57	1.08
NP_059500	Snx3	sorting nexin-3	1	6	7	17	1.08
XP_006539627	Arhgef1	PREDICTED: rho guanine nucleotide exchange factor 1 isoform X1	5	4	4	6	1.08
XP_011241891	Specc1l	PREDICTED: cytospin-A isoform X2	2	4	4	6	1.08
NP_758459	Wdr11	WD repeat-containing protein 11	1	4	4	4	1.08
NP_001153686	Smek1	serine/threonine-protein phosphatase 4 regulatory subunit 3A isoform 2	2	3	4	4	1.08
NP_081320	Pfdn5	prefoldin subunit 5	1	3	3	16	1.08
NP_083638	Chmp4b	charged multivesicular body protein 4b	1	3	3	9	1.08
NP_035534	Slc7a5	large neutral amino acids transporter small subunit 1	1	3	3	8	1.08
NP_001158263	Zak	mitogen-activated protein kinase kinase kinase MLT isoform 3	3	3	3	4	1.08
NP_081514	Ttc39b	tetratricopeptide repeat protein 39B	3	2	2	4	1.08
XP_006514775	Sh3pxd2b	PREDICTED: SH3 and PX domain-containing protein 2B isoform X1	2	2	2	4	1.08
NP_613055	Ubfd1	ubiquitin domain-containing protein UBFD1	4	2	2	4	1.08
NP_031787	Crcp	DNA-directed RNA polymerase III subunit RPC9	1	2	2	4	1.08
NP_001280705	Chtop	chromatin target of PRMT1 protein isoform 1	7	2	2	4	1.08
XP_006538911	Wasf2	PREDICTED: wiskott-Aldrich syndrome protein family member 2 isoform X1	1	2	2	3	1.08
NP_033368	Dynlt1b	dynein light chain Tctex-type 1	3	2	2	3	1.08
NP_079716	Mrps16	28S ribosomal protein S16, mitochondrial precursor	1	2	2	2	1.08
NP_780330	Slc38a2	sodium-coupled neutral amino acid transporter 2	1	1	1	2	1.08
XP_006541469	Dock11	PREDICTED: dedicator of cytokinesis protein 11 isoform X1	4	1	1	1	1.08
NP_001277747	Adrbk1	beta-adrenergic receptor kinase 1 isoform 1	2	1	1	1	1.08
NP_001091696	Tead3	transcriptional enhancer factor TEF-5 isoform 1	12	1	1	1	1.08
XP_006533477	Lsm12	PREDICTED: protein LSM12 homolog isoform X1	1	1	1	1	1.08
XP_006529433	Nav1	PREDICTED: neuron navigator 1 isoform X1	11	1	1	1	1.08
NP_031933	Eef2	elongation factor 2	1	47	48	1129	1.07
XP_006534321	Ap2b1	PREDICTED: AP-2 complex subunit beta isoform X1	2	21	33	108	1.07
NP_112442	Hspa8	heat shock cognate 71 kDa protein	1	21	30	541	1.07
NP_058017	Stip1	stress-induced-phosphoprotein 1	1	21	21	85	1.07
NP_663397	Rtcb	tRNA-splicing ligase RtcB homolog	1	18	18	47	1.07
NP_077754	Lap3	cytosol aminopeptidase	1	16	16	52	1.07
NP_032240	Hars	histidine--tRNA ligase, cytoplasmic	2	14	17	32	1.07
NP_035500	Cyfip1	cytoplasmic FMR1-interacting protein 1 isoform a	2	12	22	43	1.07
NP_061219	Eif3d	eukaryotic translation initiation factor 3 subunit D	1	10	10	28	1.07
NP_034439	Gnas	protein GNAS isoform XLas	15	9	10	39	1.07
XP_006518959	Ccar2	PREDICTED: cell cycle and apoptosis regulator protein 2 isoform X1	2	8	8	13	1.07
NP_032707	Ndrg1	protein NDRG1	1	7	7	14	1.07
NP_035710	Thbs1	thrombospondin-1 precursor	2	6	6	12	1.07
NP_775274	Fndc3b	fibronectin type III domain-containing protein 3B	3	5	5	7	1.07
NP_080250	Rpl14	60S ribosomal protein L14	1	4	4	33	1.07
NP_082935	Eif3k	eukaryotic translation initiation factor 3 subunit K isoform 1	3	4	4	12	1.07
XP_006515501	Arhgap5	PREDICTED: rho GTPase-activating protein 5 isoform X1	2	4	4	8	1.07
NP_035181	Pdcd6	programmed cell death protein 6	2	4	4	6	1.07
NP_083996	Creld2	cysteine-rich with EGF-like domain protein 2 precursor	1	4	4	5	1.07
NP_032715	Nfkb1	nuclear factor NF-kappa-B p105 subunit	3	3	3	7	1.07
XP_006526383	Pcdh1	PREDICTED: protocadherin-1 isoform X1	4	3	3	3	1.07
XP_011241558	2015-09-10	PREDICTED: septin-10 isoform X2	6	2	3	12	1.07
XP_006512303	Nradd	PREDICTED: death domain-containing membrane protein NRADD isoform X1	2	2	2	4	1.07
NP_035829	Lin7c	protein lin-7 homolog C	4	2	2	4	1.07
NP_777363	Atg4b	cysteine protease ATG4B	2	2	2	4	1.07
NP_598838	Rbm26	RNA-binding protein 26	1	2	2	2	1.07
NP_908942	Calu	calumenin isoform 2 precursor	2	1	5	21	1.07
NP_058602	Sec61a1	protein transport protein Sec61 subunit alpha isoform 1	1	1	1	6	1.07
NP_001074850	Elp6	elongator complex protein 6	1	1	1	3	1.07
NP_598579	AI597479	ashwin	1	1	1	1	1.07
NP_898838	Ttll12	tubulin--tyrosine ligase-like protein 12	1	24	24	90	1.06
XP_006509667	Upf1	PREDICTED: regulator of nonsense transcripts 1 isoform X1	2	23	23	47	1.06
XP_006505461	Anxa4	PREDICTED: annexin A4 isoform X1	2	17	18	71	1.06
NP_034901	Matr3	matrin-3	1	16	16	64	1.06
NP_851841	Ddx6	probable ATP-dependent RNA helicase DDX6	1	13	13	35	1.06
NP_112419	Ide	insulin-degrading enzyme	1	12	12	24	1.06
NP_444409	Nans	sialic acid synthase	1	10	10	37	1.06
XP_006535162	2015-09-11	PREDICTED: septin-11 isoform X1	13	9	13	63	1.06
NP_036097	Psma5	proteasome subunit alpha type-5	1	7	7	36	1.06
NP_081210	Zc3h15	zinc finger CCCH domain-containing protein 15	1	7	7	10	1.06
NP_080699	Mri1	methylthioribose-1-phosphate isomerase	3	6	6	15	1.06
NP_077171	Ppp6c	serine/threonine-protein phosphatase 6 catalytic subunit	2	5	5	10	1.06
NP_075749	Mrps34	28S ribosomal protein S34, mitochondrial	1	4	4	7	1.06
NP_542126	Sh3bgrl3	SH3 domain-binding glutamic acid-rich-like protein 3	1	3	3	11	1.06
XP_006533530	Snf8	PREDICTED: vacuolar-sorting protein SNF8 isoform X1	3	2	2	6	1.06
NP_941047	Ccdc58	coiled-coil domain-containing protein 58 isoform 1	2	2	2	6	1.06
NP_082518	Htatsf1	HIV Tat-specific factor 1 homolog	1	2	2	4	1.06
NP_081651	Gcc2	GRIP and coiled-coil domain-containing protein 2	1	2	2	3	1.06
NP_082244	Fbxo30	F-box only protein 30	1	2	2	3	1.06
NP_038875	Gcat	2-amino-3-ketobutyrate coenzyme A ligase, mitochondrial isoform a	2	2	2	2	1.06
XP_006541566	Thoc2	PREDICTED: THO complex subunit 2 isoform X1	5	2	2	2	1.06
XP_006509718	Ccdc124	PREDICTED: coiled-coil domain-containing protein 124 isoform X1	1	1	1	2	1.06
XP_006518965	Akap11	PREDICTED: A-kinase anchor protein 11 isoform X2	3	1	1	1	1.06
NP_149065	Tars	threonine--tRNA ligase, cytoplasmic	1	27	27	86	1.05
NP_036079	Mapk1	mitogen-activated protein kinase 1	24	10	15	56	1.05
NP_062667	Ddx39b	spliceosome RNA helicase Ddx39b	1	9	16	68	1.05
NP_032521	Lgals1	galectin-1	1	9	9	482	1.05
XP_011246644	Tnpo2	PREDICTED: transportin-2 isoform X2	3	8	12	26	1.05
NP_444411	Pdxdc1	pyridoxal-dependent decarboxylase domain-containing protein 1 isoform 1	7	8	8	17	1.05
XP_006509607	Eps15l1	PREDICTED: epidermal growth factor receptor substrate 15-like 1 isoform X1	11	8	8	9	1.05
NP_951062	Ddx17	probable ATP-dependent RNA helicase DDX17 isoform 1	6	7	15	58	1.05
NP_058605	Tsnax	translin-associated protein X	1	6	6	14	1.05
NP_081274	Snx6	sorting nexin-6	2	6	6	13	1.05
NP_036145	H2afy	core histone macro-H2A.1 isoform 1	6	5	7	16	1.05
NP_035673	Skp1a	S-phase kinase-associated protein 1	1	5	5	39	1.05
NP_058572	Eif3g	eukaryotic translation initiation factor 3 subunit G	1	5	5	22	1.05
NP_001277998	Golim4	Golgi integral membrane protein 4 isoform 1	3	4	4	6	1.05
XP_006505472	Bid	PREDICTED: BH3-interacting domain death agonist isoform X1	2	3	3	8	1.05
NP_035634	Stxbp3	syntaxin-binding protein 3	1	3	3	6	1.05
XP_011237586	Elmo2	PREDICTED: engulfment and cell motility protein 2 isoform X2	4	3	3	5	1.05
XP_006506644	Trnt1	PREDICTED: CCA tRNA nucleotidyltransferase 1, mitochondrial isoform X1	2	3	3	3	1.05
NP_031509	Rhob	rho-related GTP-binding protein RhoB precursor	1	2	3	13	1.05
NP_444391	Mrpl27	39S ribosomal protein L27, mitochondrial	2	2	2	3	1.05
NP_780584	Ankhd1	ankyrin repeat and KH domain-containing protein 1	1	1	5	7	1.05
NP_034884	Smad2	mothers against decapentaplegic homolog 2	2	1	3	5	1.05
XP_006509206	Tacc1	PREDICTED: transforming acidic coiled-coil-containing protein 1 isoform X1	11	1	2	3	1.05
NP_081153	Aspscr1	tether containing UBX domain for GLUT4 isoform 1	5	1	1	3	1.05
NP_081155	Chmp2b	charged multivesicular body protein 2b	1	1	1	2	1.05
NP_001159874	Tnfaip3	tumor necrosis factor alpha-induced protein 3 isoform 2	2	1	1	2	1.05
XP_006536295	Slc25a22	PREDICTED: mitochondrial glutamate carrier 1 isoform X1	2	1	1	2	1.05
XP_011245756	Usp9x	PREDICTED: probable ubiquitin carboxyl-terminal hydrolase FAF-X isoform X2	5	35	35	83	1.04
NP_062750	Snd1	staphylococcal nuclease domain-containing protein 1	2	34	34	142	1.04
XP_006521999	Eif4g1	PREDICTED: eukaryotic translation initiation factor 4 gamma 1 isoform X3	11	25	29	88	1.04
NP_077243	Rrbp1	ribosome-binding protein 1 isoform a	6	22	22	57	1.04
NP_001278384	Dpysl3	dihydropyrimidinase-related protein 3 CRMP4b	5	21	24	106	1.04
XP_011236960	Trip12	PREDICTED: E3 ubiquitin-protein ligase TRIP12 isoform X1	18	18	18	32	1.04
NP_766310	Naa25	N-alpha-acetyltransferase 25, NatB auxiliary subunit	2	14	14	24	1.04
NP_084154	Tbcd	tubulin-specific chaperone D	5	13	13	28	1.04
XP_006516135	Esyt2	PREDICTED: extended synaptotagmin-2 isoform X2	7	12	12	21	1.04
NP_033063	Rcn1	reticulocalbin-1 precursor	1	11	11	24	1.04
NP_081148	Ubap2	ubiquitin-associated protein 2	6	10	10	16	1.04
XP_006520120	Zfr	PREDICTED: zinc finger RNA-binding protein isoform X1	5	9	9	17	1.04
XP_006520826	Fam49b	PREDICTED: protein FAM49B isoform X1	4	8	8	23	1.04
XP_006534128	Elac2	PREDICTED: zinc phosphodiesterase ELAC protein 2 isoform X1	5	7	7	14	1.04
NP_032274	Hint1	histidine triad nucleotide-binding protein 1	1	6	6	30	1.04
XP_006521866	Hmox2	PREDICTED: heme oxygenase 2 isoform X1	3	6	6	11	1.04
NP_035841	Fmnl3	formin-like protein 3	14	5	5	8	1.04
NP_766197	Tomm22	mitochondrial import receptor subunit TOM22 homolog	1	4	4	16	1.04
XP_006524224	Dus3l	PREDICTED: tRNA-dihydrouridine(47) synthase [NAD(P)(+)]-like isoform X1	3	3	3	6	1.04
NP_780464	Sec24a	protein transport protein Sec24A isoform 1	3	3	3	4	1.04
XP_006511696	Rhoa	PREDICTED: transforming protein RhoA isoform X1	2	2	8	71	1.04
NP_083251	Tmem33	transmembrane protein 33 isoform 1	2	2	2	3	1.04
NP_062719	Pdcd10	programmed cell death protein 10	1	2	2	3	1.04
XP_011245330	Trappc8	PREDICTED: trafficking protein particle complex subunit 8 isoform X1	9	2	2	2	1.04
NP_059078	Rab11a	ras-related protein Rab-11A	1	1	6	14	1.04
NP_062360	Hebp2	heme-binding protein 2	1	1	1	2	1.04
[truncated: 2,601 more rows]

## Sheet: Total proteome GOs
					METASCAPE
Total proteome upregulated in differentiated cells
Total proteome downregulated
Total proteome downregulated in differentiated cells
