# Supplementary material for: The Dynamic and Crucial Role of the Arginine Methylproteome in Myoblast Cell Differentiation
Source: Int J Mol Sci. 2023 Jan 20;24(3):2124. doi: 10.3390/ijms24032124 (PMC9916730; doi:10.3390/ijms24032124)
Supplement: Supplementary file 1 [file ijms-24-02124-s001.zip › Supplementary file S4_Protein domains and SLiMs.xls]

## Sheet: Down_regulated_DiMA
Protein	Ensembl Protein	Ensembl ID	Protein length	Start	End	Name	Type	Evalue	PFAM Clan
Rpsa	ENSP00000513432.1	ENSG00000168028	331	202	295	40S_SA_C	Family	2.4e-24	No_clan
Hnrnpd	ENSP00000313199.7	ENSG00000138668	355	1	78	CBFNT	Domain	4.4e-13	No_clan
Fubp1X15	ENSP00000402630.2	ENSG00000162613	687	592	619	DUF1897	Domain	0.0002	No_clan
Fubp1X15	ENSP00000402630.2	ENSG00000162613	687	622	646	DUF1897	Domain	3.6e-06	No_clan
Khsrp	ENSP00000471146.2	ENSG00000088247	747	609	635	DUF1897	Domain	4.7e-05	No_clan
Khsrp	ENSP00000471146.2	ENSG00000088247	747	665	688	DUF1897	Domain	1.4e-05	No_clan
Fubp1X15	ENSP00000402630.2	ENSG00000162613	687	630	639	DYSAAWAEYY	MEME motif	4.3e-14	X
Fubp3	ENSP00000318177.9	ENSG00000107164	572	542	551	DYSAAWAEYY	MEME motif	1e-13	X
Khsrp	ENSP00000471146.2	ENSG00000088247	747	673	682	DYSAAWAEYY	MEME motif	4.3e-14	X
Ece2	ENSP00000350066.5	ENSG00000145194	811	681	690	DYTKAWEEYY	MEME motif	7.5e-09	X
Fubp1X15	ENSP00000402630.2	ENSG00000162613	687	601	610	DYTKAWEEYY	MEME motif	2.4e-14	X
Fubp3	ENSP00000318177.9	ENSG00000107164	572	515	524	DYTKAWEEYY	MEME motif	6.8e-12	X
Khsrp	ENSP00000471146.2	ENSG00000088247	747	617	626	DYTKAWEEYY	MEME motif	2.4e-14	X
wdr33	ENSP00000325377.3	ENSG00000136709	1336	230	239	DYTKAWEEYY	MEME motif	8.9e-05	X
Fubp1X15	ENSP00000402630.2	ENSG00000162613	687	316	323	EMIKKIQN	MEME motif	2.9e-11	X
Fubp3	ENSP00000318177.9	ENSG00000107164	572	274	281	EMIKKIQN	MEME motif	2.9e-11	X
Hnrnpd	ENSP00000313199.7	ENSG00000138668	355	239	246	EMIKKIQN	MEME motif	2.9e-07	X
Khsrp	ENSP00000471146.2	ENSG00000088247	747	343	350	EMIKKIQN	MEME motif	2.9e-11	X
RPC4	ENSP00000303088.4	ENSG00000168495	398	115	122	EMIKKIQN	MEME motif	4.4e-08	X
Hnrnpa1	ENSP00000503610.1	ENSG00000135486	372	307	344	HnRNPA1	Family	2.5e-18	No_clan
Fubp1X15	ENSP00000402630.2	ENSG00000162613	687	122	186	KH_1	Domain	4e-18	CL0007
Fubp1X15	ENSP00000402630.2	ENSG00000162613	687	207	273	KH_1	Domain	7.3e-17	CL0007
Fubp1X15	ENSP00000402630.2	ENSG00000162613	687	297	361	KH_1	Domain	2.5e-14	CL0007
Fubp1X15	ENSP00000402630.2	ENSG00000162613	687	398	465	KH_1	Domain	5.3e-16	CL0007
Fubp3	ENSP00000318177.9	ENSG00000107164	572	79	143	KH_1	Domain	1e-18	CL0007
Fubp3	ENSP00000318177.9	ENSG00000107164	572	164	230	KH_1	Domain	3.4e-16	CL0007
Fubp3	ENSP00000318177.9	ENSG00000107164	572	255	319	KH_1	Domain	1e-13	CL0007
Fubp3	ENSP00000318177.9	ENSG00000107164	572	356	423	KH_1	Domain	2.7e-16	CL0007
Khsrp	ENSP00000471146.2	ENSG00000088247	747	146	210	KH_1	Domain	2.3e-17	CL0007
Khsrp	ENSP00000471146.2	ENSG00000088247	747	235	301	KH_1	Domain	2.8e-15	CL0007
Khsrp	ENSP00000471146.2	ENSG00000088247	747	324	388	KH_1	Domain	1.2e-12	CL0007
Khsrp	ENSP00000471146.2	ENSG00000088247	747	426	493	KH_1	Domain	2.8e-15	CL0007
Lsm4	ENSP00000477443.1	ENSG00000130520	238	5	71	LSM	Domain	2.5e-16	CL0527
Slc25a4	ENSP00000281456.5	ENSG00000151729	298	4	103	Mito_carr	Repeat	3.7e-25	No_clan
Slc25a4	ENSP00000281456.5	ENSG00000151729	298	109	206	Mito_carr	Repeat	1.5e-23	No_clan
Slc25a4	ENSP00000281456.5	ENSG00000151729	298	204	298	Mito_carr	Repeat	3.2e-16	No_clan
Ece2	ENSP00000350066.5	ENSG00000145194	811	607	810	Peptidase_M13	Family	3.5e-72	CL0126
Ece2	ENSP00000350066.5	ENSG00000145194	811	162	548	Peptidase_M13_N	Family	1.3e-124	No_clan
Fubp1X15	ENSP00000402630.2	ENSG00000162613	687	351	359	RCQHAARII	MEME motif	2e-12	X
Fubp3	ENSP00000318177.9	ENSG00000107164	572	309	317	RCQHAARII	MEME motif	3.2e-13	X
Khsrp	ENSP00000471146.2	ENSG00000088247	747	378	386	RCQHAARII	MEME motif	8.2e-12	X
Rpsa	ENSP00000513432.1	ENSG00000168028	331	18	118	Ribosomal_S2	Family	3.2e-10	CL0067
Rpsa	ENSP00000513432.1	ENSG00000168028	331	111	184	Ribosomal_S2	Family	1.9e-11	CL0067
RPC4	ENSP00000303088.4	ENSG00000168495	398	263	389	RNA_pol_Rpc4	Family	1.2e-28	CL0662
Hnrnpa1	ENSP00000503610.1	ENSG00000135486	372	16	85	RRM_1	Domain	1.6e-17	CL0221
Hnrnpa1	ENSP00000503610.1	ENSG00000135486	372	107	176	RRM_1	Domain	8.3e-16	CL0221
Hnrnpd	ENSP00000313199.7	ENSG00000138668	355	99	168	RRM_1	Domain	3.4e-17	CL0221
Hnrnpd	ENSP00000313199.7	ENSG00000138668	355	184	255	RRM_1	Domain	4.7e-16	CL0221
shisa7	ENSP00000401307.2	ENSG00000187902	560	79	144	Shisa	Family	2.8e-17	No_clan
Gpbp1	ENSP00000401596.2	ENSG00000062194	493	395	491	Vasculin	Family	1.3e-32	No_clan
Fubp1X15	ENSP00000402630.2	ENSG00000162613	687	557	566	WAAYYSHYYQ	MEME motif	1.6e-14	X
Hnrnpd	ENSP00000313199.7	ENSG00000138668	355	290	299	WAAYYSHYYQ	MEME motif	2e-10	X
Khsrp	ENSP00000471146.2	ENSG00000088247	747	576	585	WAAYYSHYYQ	MEME motif	5.4e-15	X
wdr33	ENSP00000325377.3	ENSG00000136709	1336	192	230	WD40	Repeat	2e-06	CL0186

## Sheet: Up_regulated_DiMA
Protein	Ensembl Protein	Ensembl ID	Protein length	Start	End	Name	Type	Evalue	PFAM Clan
Ndufv2	ENSP00000382908.1	ENSG00000178127	252	66	212	2Fe-2S_thioredx	Family	1.9e-65	CL0172
Nfya	ENSP00000345702.6	ENSG00000001167	347	263	318	CBFB_NFYA	Family	3.7e-27	No_clan
Scrib	ENSP00000501177.1	ENSG00000180900	1658	79	83	CNFMQ	MEME motif	2e-07	X
Synpo2l	ENSP00000378289.2	ENSG00000166317	977	684	688	CNFMQ	MEME motif	3.2e-08	X
CKMT1B	ENSP00000300283.6	ENSG00000237289	417	283	287	FERFC	MEME motif	2.7e-07	X
Dusp27	ENSP00000354483.2	ENSG00000198842	1158	530	534	FERFC	MEME motif	4.4e-08	X
CKMT1B	ENSP00000300283.6	ENSG00000237289	417	249	253	GGWHN	MEME motif	5.4e-08	X
jph2.L	ENSP00000362071.3	ENSG00000149596	696	108	112	GGWHN	MEME motif	1.7e-05	X
Scrib	ENSP00000501177.1	ENSG00000180900	1658	643	647	GGWHN	MEME motif	1.2e-07	X
Slc25a5	ENSP00000360671.4	ENSG00000005022	298	273	277	GGWHN	MEME motif	5.5e-05	X
Eef1a1	ENSP00000339063.7	ENSG00000156508	462	5	238	GTP_EFTU	Domain	5.4e-54	CL0023
Eef1a1	ENSP00000339063.7	ENSG00000156508	462	260	327	GTP_EFTU_D2	Domain	5.4e-15	CL0575
Eef1a1	ENSP00000339063.7	ENSG00000156508	462	333	442	GTP_EFTU_D3	Domain	2.5e-31	No_clan
Gigyf2	ENSP00000487548.1	ENSG00000204120	1321	558	602	GYF	Domain	7.2e-21	CL0673
Prpf8	ENSP00000304350.6	ENSG00000174231	2335	2099	2205	JAB	Family	4.7e-13	CL0366
Scrib	ENSP00000501177.1	ENSG00000180900	1658	36	94	LRR_8	Repeat	1.3e-07	CL0022
Scrib	ENSP00000501177.1	ENSG00000180900	1658	128	186	LRR_8	Repeat	2.7e-07	CL0022
Atxn2	ENSP00000446576.2	ENSG00000204842	1313	409	476	LsmAD	Domain	3.9e-15	No_clan
EIF4G3	ENSP00000509295.1	ENSG00000075151	1895	1532	1644	MA3	Repeat	2.5e-30	CL0020
EIF4G3	ENSP00000509295.1	ENSG00000075151	1895	1065	1293	MIF4G	Repeat	3.3e-68	CL0020
PAIP1	ENSP00000302768.3	ENSG00000172239	479	159	376	MIF4G	Repeat	1.8e-39	CL0020
Sfpq	ENSP00000512713.1	ENSG00000116560	728	465	516	NOPS	Domain	2.6e-27	No_clan
Atxn2	ENSP00000446576.2	ENSG00000204842	1313	909	926	PAM2	Motif	3.5e-06	No_clan
PAIP1	ENSP00000302768.3	ENSG00000172239	479	123	140	PAM2	Motif	6.1e-05	No_clan
Scrib	ENSP00000501177.1	ENSG00000180900	1658	728	812	PDZ	Domain	2.5e-17	CL0466
Scrib	ENSP00000501177.1	ENSG00000180900	1658	863	947	PDZ	Domain	8.7e-19	CL0466
Scrib	ENSP00000501177.1	ENSG00000180900	1658	1004	1090	PDZ	Domain	1.1e-18	CL0466
Scrib	ENSP00000501177.1	ENSG00000180900	1658	1100	1189	PDZ	Domain	3e-14	CL0466
Prpf8	ENSP00000304350.6	ENSG00000174231	2335	58	209	PRO8NT	Domain	8.3e-86	No_clan
Prpf8	ENSP00000304350.6	ENSG00000174231	2335	395	801	PROCN	Domain	2.7e-234	No_clan
Prpf8	ENSP00000304350.6	ENSG00000174231	2335	2212	2333	PROCT	Domain	4.3e-52	No_clan
Prm1	ENSP00000310515.3	ENSG00000175646	51	2	50	Protamine_P1	Family	4.2e-14	No_clan
Prpf8	ENSP00000304350.6	ENSG00000174231	2335	1760	1989	PRP8_domainIV	Domain	3.2e-129	No_clan
Hnrnph3	ENSP00000265866.7	ENSG00000096746	346	18	87	RRM_1	Domain	5.7e-11	CL0221
Hnrnph3	ENSP00000265866.7	ENSG00000096746	346	197	264	RRM_1	Domain	3.2e-08	CL0221
PABPC4L	ENSP00000463233.1	ENSG00000254535	370	12	82	RRM_1	Domain	3.1e-18	CL0221
PABPC4L	ENSP00000463233.1	ENSG00000254535	370	100	167	RRM_1	Domain	2.1e-20	CL0221
PABPC4L	ENSP00000463233.1	ENSG00000254535	370	192	260	RRM_1	Domain	1.1e-21	CL0221
PABPC4L	ENSP00000463233.1	ENSG00000254535	370	295	363	RRM_1	Domain	5.7e-18	CL0221
Rpl7a	ENSP00000501595.1	ENSG00000153944	341	10	79	RRM_1	Domain	5.3e-17	CL0221
Rpl7a	ENSP00000501595.1	ENSG00000153944	341	99	168	RRM_1	Domain	1.7e-14	CL0221
Sfpq	ENSP00000512713.1	ENSG00000116560	728	320	384	RRM_1	Domain	2.4e-12	CL0221
Sfpq	ENSP00000512713.1	ENSG00000116560	728	394	461	RRM_1	Domain	5.3e-15	CL0221
Prpf8	ENSP00000304350.6	ENSG00000174231	2335	986	1077	RRM_4	Domain	1.1e-47	No_clan
Atxn2	ENSP00000446576.2	ENSG00000204842	1313	265	341	SM-ATX	Domain	1.1e-20	CL0527
Prpf8	ENSP00000304350.6	ENSG00000174231	2335	1210	1343	U5_2-snRNA_bdg	Domain	7.9e-73	No_clan
Prpf8	ENSP00000304350.6	ENSG00000174231	2335	1442	1600	U6-snRNA_bdg	Domain	4.7e-89	CL0363
EIF4G3	ENSP00000509295.1	ENSG00000075151	1895	1816	1895	W2	Repeat	1.1e-18	CL0020
CKMT1B	ENSP00000300283.6	ENSG00000237289	417	302	306	WEFMW	MEME motif	2e-08	X
SVIL	ENSP00000348128.4	ENSG00000197321	2214	1785	1789	WEFMW	MEME motif	1.6e-07	X
Gigyf2	ENSP00000487548.1	ENSG00000204120	1321	183	187	YDCML	MEME motif	3.8e-08	X
SVIL	ENSP00000348128.4	ENSG00000197321	2214	1987	1991	YDCML	MEME motif	1.3e-07	X

## Sheet: Up_regulated_MMA
Protein	Ensembl Protein	Ensembl ID	Protein length	Start	End	Name	Type	Evalue	PFAM Clan
CKMT1B	ENSP00000300283.6	ENSG00000237289	417	186	400	ATP-gua_Ptrans	Domain	8.5e-83	CL0286
CKMT1B	ENSP00000300283.6	ENSG00000237289	417	57	127	ATP-gua_PtransN	Domain	3.1e-28	No_clan
Dusp27	ENSP00000354483.2	ENSG00000198842	1158	141	277	DSPc	Domain	2.5e-25	CL0031
Des	ENSP00000363071.3	ENSG00000175084	470	107	415	Filament	Coiled-coil	2.3e-114	No_clan
Des	ENSP00000363071.3	ENSG00000175084	470	9	106	Filament_head	Family	1.2e-23	No_clan
EIF4G3	ENSP00000509295.1	ENSG00000075151	1895	1842	1846	FYCMY	MEME motif	9.7e-05	X
Gigyf2	ENSP00000487548.1	ENSG00000204120	1321	183	187	FYCMY	MEME motif	3.2e-08	X
Ndufv2	ENSP00000382908.1	ENSG00000178127	252	121	125	FYCMY	MEME motif	2.3e-07	X
EIF4G3	ENSP00000509295.1	ENSG00000075151	1895	72	76	GCCCR	MEME motif	2.9e-08	X
Prm1	ENSP00000310515.3	ENSG00000175646	51	37	41	GCCCR	MEME motif	4.9e-08	X
SVIL	ENSP00000348128.4	ENSG00000197321	2214	1453	1521	Gelsolin	Domain	5.1e-05	CL0092
Gigyf2	ENSP00000487548.1	ENSG00000204120	1321	558	602	GYF	Domain	7.2e-21	CL0673
Scrib	ENSP00000501177.1	ENSG00000180900	1658	36	94	LRR_8	Repeat	1.3e-07	CL0022
Scrib	ENSP00000501177.1	ENSG00000180900	1658	128	186	LRR_8	Repeat	2.7e-07	CL0022
Slc25a5	ENSP00000360671.4	ENSG00000005022	298	4	103	Mito_carr	Repeat	9e-25	No_clan
Slc25a5	ENSP00000360671.4	ENSG00000005022	298	109	206	Mito_carr	Repeat	3.1e-24	No_clan
Slc25a5	ENSP00000360671.4	ENSG00000005022	298	206	298	Mito_carr	Repeat	9.7e-15	No_clan
jph2.L	ENSP00000362071.3	ENSG00000149596	696	106	128	MORN	Repeat	1.4e-06	CL0251
jph2.L	ENSP00000362071.3	ENSG00000149596	696	129	151	MORN	Repeat	8.8e-05	CL0251
jph2.L	ENSP00000362071.3	ENSG00000149596	696	291	313	MORN	Repeat	0.00041	CL0251
jph2.L	ENSP00000362071.3	ENSG00000149596	696	314	336	MORN	Repeat	9.4e-07	CL0251
Btf3	ENSP00000369965.3	ENSG00000145741	206	85	141	NAC	Family	8.8e-27	No_clan
Scrib	ENSP00000501177.1	ENSG00000180900	1658	728	812	PDZ	Domain	2.5e-17	CL0466
Scrib	ENSP00000501177.1	ENSG00000180900	1658	863	947	PDZ	Domain	8.7e-19	CL0466
Scrib	ENSP00000501177.1	ENSG00000180900	1658	1004	1090	PDZ	Domain	1.1e-18	CL0466
Scrib	ENSP00000501177.1	ENSG00000180900	1658	1100	1189	PDZ	Domain	3e-14	CL0466
Synpo2l	ENSP00000378289.2	ENSG00000166317	977	6	85	PDZ	Domain	1.4e-11	CL0466
Rpl7a	ENSP00000501595.1	ENSG00000153944	341	10	79	RRM_1	Domain	5.3e-17	CL0221
Rpl7a	ENSP00000501595.1	ENSG00000153944	341	99	168	RRM_1	Domain	1.7e-14	CL0221
Atxn2	ENSP00000446576.2	ENSG00000204842	1313	962	970	VCFDPNMKY	MEME motif	1.4e-12	X
Prpf8	ENSP00000304350.6	ENSG00000174231	2335	2286	2294	VCFDPNMKY	MEME motif	3e-12	X
SVIL	ENSP00000348128.4	ENSG00000197321	2214	2179	2214	VHP	Domain	1.1e-15	No_clan
Gigyf2	ENSP00000487548.1	ENSG00000204120	1321	226	230	WRCWR	MEME motif	8.9e-05	X
Prm1	ENSP00000310515.3	ENSG00000175646	51	4	8	WRCWR	MEME motif	6.9e-07	X
Prpf8	ENSP00000304350.6	ENSG00000174231	2335	717	721	WRCWR	MEME motif	3e-08	X
Scrib	ENSP00000501177.1	ENSG00000180900	1658	8	12	WRCWR	MEME motif	6e-08	X
Atxn2	ENSP00000446576.2	ENSG00000204842	1313	1237	1245	YNNPPHHVH	MEME motif	3.3e-12	X
Prpf8	ENSP00000304350.6	ENSG00000174231	2335	320	328	YNNPPHHVH	MEME motif	4.9e-13	X

## Sheet: Down_regulated_MMA
Protein	Ensembl Protein	Ensembl ID	Protein length	Start	End	Name	Type	Evalue	PFAM Clan
Hnrnpu	ENSP00000491215.1	ENSG00000153187	825	499	643	AAA_33	Domain	1.3e-26	CL0023
BORA	ENSP00000479266.1	ENSG00000136122	634	82	287	BORA_N	Family	1.2e-75	No_clan
Hnrnpd	ENSP00000313199.7	ENSG00000138668	355	1	78	CBFNT	Domain	4.4e-13	No_clan
Dusp27	ENSP00000358374.3	ENSG00000139218	1463	59	67	CBHVLCLTC	MEME motif	6.7e-13	X
EZH2	ENSP00000320147.2	ENSG00000106462	751	585	593	CBHVLCLTC	MEME motif	1e-10	X
Hnrnpu	ENSP00000491215.1	ENSG00000153187	825	445	453	CBHVLCLTC	MEME motif	3.9e-10	X
Cbx2	ENSP00000308750.4	ENSG00000173894	532	491	523	CBX7_C	Motif	2.6e-13	No_clan
Cbx2	ENSP00000308750.4	ENSG00000173894	532	12	61	Chromo	Domain	8.5e-15	CL0049
Ddx54	ENSP00000323858.7	ENSG00000123064	882	714	774	DBP10CT	Domain	1.3e-17	No_clan
Ddx54	ENSP00000323858.7	ENSG00000123064	882	120	288	DEAD	Domain	6.4e-50	CL0023
Peg10	ENSP00000480676.1	ENSG00000242265	783	134	241	DUF4939	Family	1.4e-15	CL0523
EZH2	ENSP00000320147.2	ENSG00000106462	751	39	68	EZH2_WD-Binding	Family	1.1e-16	No_clan
Hnrnpa1	ENSP00000503610.1	ENSG00000135486	372	147	153	GFAFVEF	MEME motif	2e-09	X
Hnrnpd	ENSP00000313199.7	ENSG00000138668	355	139	145	GFAFVEF	MEME motif	2.4e-08	X
Ncl	ENSP00000349410.6	ENSG00000115053	734	548	554	GFAFVEF	MEME motif	1.3e-06	X
sfrs10	ENSP00000416959.2	ENSG00000136527	288	160	166	GFAFVEF	MEME motif	6.9e-10	X
sfrs9	ENSP00000229390.3	ENSG00000111786	221	53	59	GFAFVEF	MEME motif	5.2e-08	X
Srsf7	ENSP00000325905.6	ENSG00000115875	238	48	54	GFAFVEF	MEME motif	4.4e-09	X
Ddx54	ENSP00000323858.7	ENSG00000123064	882	322	433	Helicase_C	Domain	2.5e-19	CL0023
Hnrnpa1	ENSP00000503610.1	ENSG00000135486	372	307	344	HnRNPA1	Family	2.5e-18	No_clan
Dok1	ENSP00000233668.5	ENSG00000115325	481	151	254	IRS	Domain	1.1e-33	CL0266
Ece2	ENSP00000350066.5	ENSG00000145194	811	607	810	Peptidase_M13	Family	3.5e-72	CL0126
Ece2	ENSP00000350066.5	ENSG00000145194	811	162	548	Peptidase_M13_N	Family	1.3e-124	No_clan
Dok1	ENSP00000233668.5	ENSG00000115325	481	4	119	PH	Domain	6.5e-09	CL0266
EZH2	ENSP00000320147.2	ENSG00000106462	751	158	249	PRC2_HTH_1	Domain	8.4e-31	CL0123
EZH2	ENSP00000320147.2	ENSG00000106462	751	564	595	preSET_CXC	Domain	3.5e-10	No_clan
Cdc42	ENSP00000383118.1	ENSG00000070831	191	5	178	Ras	Domain	1.6e-53	CL0023
Hnrnpa1	ENSP00000503610.1	ENSG00000135486	372	16	85	RRM_1	Domain	1.6e-17	CL0221
Hnrnpa1	ENSP00000503610.1	ENSG00000135486	372	107	176	RRM_1	Domain	8.3e-16	CL0221
Hnrnpd	ENSP00000313199.7	ENSG00000138668	355	99	168	RRM_1	Domain	3.4e-17	CL0221
Hnrnpd	ENSP00000313199.7	ENSG00000138668	355	184	255	RRM_1	Domain	4.7e-16	CL0221
Ncl	ENSP00000349410.6	ENSG00000115053	734	309	377	RRM_1	Domain	4.2e-07	CL0221
Ncl	ENSP00000349410.6	ENSG00000115053	734	395	460	RRM_1	Domain	2.7e-14	CL0221
Ncl	ENSP00000349410.6	ENSG00000115053	734	512	578	RRM_1	Domain	4.6e-15	CL0221
Ncl	ENSP00000349410.6	ENSG00000115053	734	598	665	RRM_1	Domain	8.4e-17	CL0221
sfrs10	ENSP00000416959.2	ENSG00000136527	288	120	190	RRM_1	Domain	2.2e-21	CL0221
sfrs9	ENSP00000229390.3	ENSG00000111786	221	16	83	RRM_1	Domain	9.2e-19	CL0221
sfrs9	ENSP00000229390.3	ENSG00000111786	221	113	176	RRM_1	Domain	2.3e-12	CL0221
Srsf7	ENSP00000325905.6	ENSG00000115875	238	13	78	RRM_1	Domain	8.4e-17	CL0221
Peg10	ENSP00000480676.1	ENSG00000242265	783	435	545	RVP_2	Domain	0.00032	CL0129
Hnrnpu	ENSP00000491215.1	ENSG00000153187	825	8	42	SAP	Domain	5.7e-10	CL0306
EZH2	ENSP00000320147.2	ENSG00000106462	751	628	732	SET	Family	3.6e-18	No_clan
Hnrnpu	ENSP00000491215.1	ENSG00000153187	825	334	462	SPRY	Family	4.6e-14	CL0004
Dcaf8	ENSP00000357052.3	ENSG00000132716	597	183	221	WD40	Repeat	1.5e-06	CL0186
Dcaf8	ENSP00000357052.3	ENSG00000132716	597	546	550	WFLMH	MEME motif	2.5e-08	X
Peg10	ENSP00000480676.1	ENSG00000242265	783	217	221	WFLMH	MEME motif	1.5e-07	X
Dok1	ENSP00000233668.5	ENSG00000115325	481	150	156	WZQGQFW	MEME motif	9.2e-09	X
Ece2	ENSP00000350066.5	ENSG00000145194	811	194	200	WZQGQFW	MEME motif	2.4e-05	X
Hnrnpd	ENSP00000313199.7	ENSG00000138668	355	263	269	WZQGQFW	MEME motif	1.5e-07	X
Hnrnpu	ENSP00000491215.1	ENSG00000153187	825	805	811	WZQGQFW	MEME motif	7.8e-11	X
EZH2	ENSP00000320147.2	ENSG00000106462	751	289	297	YFKYDCHLY	MEME motif	3.7e-11	X
Hnrnpu	ENSP00000491215.1	ENSG00000153187	825	290	298	YFKYDCHLY	MEME motif	8.8e-05	X
Peg10	ENSP00000480676.1	ENSG00000242265	783	544	552	YFKYDCHLY	MEME motif	3.8e-10	X
Srsf7	ENSP00000325905.6	ENSG00000115875	238	114	122	YFKYDCHLY	MEME motif	2.2e-11	X
