# Supplementary material for: The Dynamic and Crucial Role of the Arginine Methylproteome in Myoblast Cell Differentiation
Source: Int J Mol Sci. 2023 Jan 20;24(3):2124. doi: 10.3390/ijms24032124 (PMC9916730; doi:10.3390/ijms24032124)
Supplement: Supplementary file 1 [file ijms-24-02124-s001.zip › Supplementary file S5_Protein domains occurrences.xls]

## Sheet: Sheet1
Domain	Total_occurences	Total_proteins_with_domain	Down_regulated_DiMA_total_domain_occurences	Down_regulated_DiMA_number_of_proteins_with_domain	Down_regulated_MMA_total_domain_occurences	Down_regulated_MMA_number_of_proteins_with_domain	Up_regulated_MMA_total_domain_occurences	Up_regulated_MMA_number_of_proteins_with_domain	Up_regulated_DiMA_total_domain_occurences	Up_regulated_DiMA_number_of_proteins_with_domain
RRM_1	28	10	4	2	12	6	2	1	10	4
KH_1	12	3	12	3	0	0	0	0	0	0
PDZ	9	2	0	0	0	0	5	2	4	1
MIF4G	2	2	0	0	0	0	0	0	2	2
PAM2	2	2	0	0	0	0	0	0	2	2
DUF1897	4	2	4	2	0	0	0	0	0	0
Mito_carr	6	2	3	1	0	0	3	1	0	0
WD40	2	2	1	1	1	1	0	0	0	0
LRR_8	4	1	0	0	0	0	2	1	2	1
GYF	2	1	0	0	0	0	1	1	1	1
2Fe-2S_thioredx	1	1	0	0	0	0	0	0	1	1
CBFB_NFYA	1	1	0	0	0	0	0	0	1	1
GTP_EFTU	1	1	0	0	0	0	0	0	1	1
GTP_EFTU_D2	1	1	0	0	0	0	0	0	1	1
GTP_EFTU_D3	1	1	0	0	0	0	0	0	1	1
JAB	1	1	0	0	0	0	0	0	1	1
LsmAD	1	1	0	0	0	0	0	0	1	1
MA3	1	1	0	0	0	0	0	0	1	1
NOPS	1	1	0	0	0	0	0	0	1	1
PRO8NT	1	1	0	0	0	0	0	0	1	1
PROCN	1	1	0	0	0	0	0	0	1	1
PROCT	1	1	0	0	0	0	0	0	1	1
PRP8_domainIV	1	1	0	0	0	0	0	0	1	1
Protamine_P1	1	1	0	0	0	0	0	0	1	1
RRM_4	1	1	0	0	0	0	0	0	1	1
SM-ATX	1	1	0	0	0	0	0	0	1	1
U5_2-snRNA_bdg	1	1	0	0	0	0	0	0	1	1
U6-snRNA_bdg	1	1	0	0	0	0	0	0	1	1
W2	1	1	0	0	0	0	0	0	1	1
Ribosomal_S2	2	1	2	1	0	0	0	0	0	0
CBFNT	2	1	1	1	1	1	0	0	0	0
HnRNPA1	2	1	1	1	1	1	0	0	0	0
Peptidase_M13	2	1	1	1	1	1	0	0	0	0
Peptidase_M13_N	2	1	1	1	1	1	0	0	0	0
40S_SA_C	1	1	1	1	0	0	0	0	0	0
LSM	1	1	1	1	0	0	0	0	0	0
RNA_pol_Rpc4	1	1	1	1	0	0	0	0	0	0
Shisa	1	1	1	1	0	0	0	0	0	0
Vasculin	1	1	1	1	0	0	0	0	0	0
MORN	4	1	0	0	0	0	4	1	0	0
ATP-gua_Ptrans	1	1	0	0	0	0	1	1	0	0
ATP-gua_PtransN	1	1	0	0	0	0	1	1	0	0
DSPc	1	1	0	0	0	0	1	1	0	0
Filament	1	1	0	0	0	0	1	1	0	0
Filament_head	1	1	0	0	0	0	1	1	0	0
Gelsolin	1	1	0	0	0	0	1	1	0	0
NAC	1	1	0	0	0	0	1	1	0	0
VHP	1	1	0	0	0	0	1	1	0	0
AAA_33	1	1	0	0	1	1	0	0	0	0
BORA_N	1	1	0	0	1	1	0	0	0	0
CBX7_C	1	1	0	0	1	1	0	0	0	0
Chromo	1	1	0	0	1	1	0	0	0	0
DBP10CT	1	1	0	0	1	1	0	0	0	0
DEAD	1	1	0	0	1	1	0	0	0	0
DUF4939	1	1	0	0	1	1	0	0	0	0
EZH2_WD-Binding	1	1	0	0	1	1	0	0	0	0
Helicase_C	1	1	0	0	1	1	0	0	0	0
IRS	1	1	0	0	1	1	0	0	0	0
PH	1	1	0	0	1	1	0	0	0	0
PRC2_HTH_1	1	1	0	0	1	1	0	0	0	0
RVP_2	1	1	0	0	1	1	0	0	0	0
Ras	1	1	0	0	1	1	0	0	0	0
SAP	1	1	0	0	1	1	0	0	0	0
SET	1	1	0	0	1	1	0	0	0	0
SPRY	1	1	0	0	1	1	0	0	0	0
preSET_CXC	1	1	0	0	1	1	0	0	0	0

## Sheet: Table 1
			Table 1
MMA			Domain		Occurences
	Downregulated		RRM_1		12
			WD-40		1
	Upregulated		PDZ		2
			MORN		1
			Mito-car		1
			RRM_1		1
DiMA
	Downregulated		KH_1		12
			RRM_1		4
			DUF1897		4
			Mito-car		3
			WD-40		2
	Upregulated		RRM_1		10
			PDZ		4
			LRR_8		2
			MIF4G		2
			PAM2		2
Table 1: Top domains per modification enriched in down- or upreglated MMA or DiMA samples in differentiated C2C12 cells
